# Supplementary material for: Abiotic selection of microbial genome size in the global ocean
Source: Nat Commun. 2023 Mar 13;14:1384. doi: 10.1038/s41467-023-36988-x (PMC10011403; doi:10.1038/s41467-023-36988-x)
Supplement: Supplementary file 3 — Supplementary Data 1–6 [file 41467_2023_36988_MOESM3_ESM.xls]

## Sheet: DataS1
	Data S1. General information about the metagenome collections together with the read counts and corresponding predicted AGS estimates after different read-processing methods (see workflow in Fig. 1)
				Accessions	Sampling			Latitude	Longitude	Longhurst			Temp.	Salinity	Dissolved	Depth	Ocean depth		High-quality read sequences (Gbp)					"Contaminants"			Average genome size (Mbp)				% change		Average gene		Total unique	Unique genes
	Metagenome Collection	General_ID	BioProject_ID	/ ENA Ids	date a	Sample_Name	Filter_size	Degrees North	Degrees East	Province	Ocean	Ocean and sea regions	(deg. C)	(PSU)	oxygen (µmol/Kg)	(m)	layer		Reads1	Reads2	Reads3	Reads4		%Eukaryotes	%Euks + viruses		AGS1	AGS2	AGS3	AGS4	(AGS1 – AGS4)		length (bp)	%GC	genes	per Mbp sequenced	per Mbp of total coding gene length	% of total coding genes
	Regional Red Sea Sampling	KRSE2011	PRJNA289734			KRSE2011_01	0.1–1.2 µm	17.662	40.905	REDS	RS	Red Sea	31.2	38.87	132.812	10	Epipelagic		1.17889	1.17605	1.16896	1.12068		0.241577	4.93821		2.23277	2.22731	2.22106	2.12128	4.99362
	Regional Red Sea Sampling	KRSE2011	PRJNA289734			KRSE2011_02	0.1–1.2 µm	17.662	40.905	REDS	RS	Red Sea	31.14	38.87	132.812	25	Epipelagic		1.64301	1.638	1.63197	1.54615		0.304728	5.89517		2.08522	2.10311	2.09449	1.98594	4.76097
	Regional Red Sea Sampling	KRSE2011	PRJNA289734			KRSE2011_03	0.1–1.2 µm	17.662	40.905	REDS	RS	Red Sea	23.04	37.39	61.5625	47	Epipelagic		1.02074	1.01887	1.01808	0.995859		0.183291	2.43795		2.16694	2.19636	2.19416	2.14636	0.949831
	Regional Red Sea Sampling	KRSE2011	PRJNA289734			KRSE2011_04	0.1–1.2 µm	17.996	39.799	REDS	RS	Red Sea	30.45	39.06	134.062	10	Epipelagic		1.41576	1.41215	1.40905	1.3592		0.255036	3.99491		2.00076	2.00054	1.99614	1.92538	3.7678
	Regional Red Sea Sampling	KRSE2011	PRJNA289734			KRSE2011_05	0.1–1.2 µm	17.996	39.799	REDS	RS	Red Sea	29.91	39.07	135	25	Epipelagic		1.0156	1.01478	1.01204	0.965884		0.0808827	4.89518		2.11656	2.11472	2.11023	2.01726	4.69151
	Regional Red Sea Sampling	KRSE2011	PRJNA289734			KRSE2011_06	0.1–1.2 µm	17.996	39.799	REDS	RS	Red Sea	29.68	39.07	135	50	Epipelagic		1.02113	1.01955	1.01605	0.970001		0.154494	5.00734		2.19284	2.18858	2.18151	2.08928	4.72269
	Regional Red Sea Sampling	KRSE2011	PRJNA289734			KRSE2011_07	0.1–1.2 µm	17.996	39.799	REDS	RS	Red Sea	24.37	40.05	113.75	100	Epipelagic		1.14644	1.14462	1.14328	1.09472		0.158774	4.51096		2.69854	2.68865	2.68574	2.58749	4.11524
	Regional Red Sea Sampling	KRSE2011	PRJNA289734			KRSE2011_08	0.1–1.2 µm	17.996	39.799	REDS	RS	Red Sea	21.93	40.45	48.4375	200	Epipelagic		1.02029	1.01548	1.01535	0.978687		0.470744	4.07715		2.65239	2.68027	2.67992	2.58227	2.64389
	Regional Red Sea Sampling	KRSE2011	PRJNA289734			KRSE2011_09	0.1–1.2 µm	17.996	39.799	REDS	RS	Red Sea	21.57	40.53	34.0625	500	Mesopelagic		1.57684	1.55087	1.55069	1.50832		1.64724	4.34538		2.19781	2.16832	2.16816	2.10485	4.22991
	Regional Red Sea Sampling	KRSE2011	PRJNA289734			KRSE2011_10	0.1–1.2 µm	18.58	40.743	REDS	RS	Red Sea	31.02	38.92	135.625	10	Epipelagic		1.57367	1.56863	1.56274	1.47875		0.320398	6.03149		2.18151	2.18062	2.17245	2.05609	5.74911
	Regional Red Sea Sampling	KRSE2011	PRJNA289734			KRSE2011_11	0.1–1.2 µm	18.58	40.743	REDS	RS	Red Sea	30.87	38.94	143.438	25	Epipelagic		1.11356	1.11169	1.10824	1.04727		0.167402	5.95273		2.33337	2.32914	2.32298	2.19844	5.7827
	Regional Red Sea Sampling	KRSE2011	PRJNA289734			KRSE2011_12	0.1–1.2 µm	18.58	40.743	REDS	RS	Red Sea	21.57	37.01	40.3125	50	Epipelagic		1.14705	1.14621	1.14515	1.12197		0.0735562	2.1867		2.34139	2.33982	2.33806	2.28261	2.5104
	Regional Red Sea Sampling	KRSE2011	PRJNA289734			KRSE2011_13	0.1–1.2 µm	18.58	40.743	REDS	RS	Red Sea	22.38	38.44	60.3125	100	Epipelagic		1.30862	1.30827	1.30744	1.26675		0.0268934	3.1991		2.59112	2.5906	2.58914	2.50893	3.17198
	Regional Red Sea Sampling	KRSE2011	PRJNA289734			KRSE2011_14	0.1–1.2 µm	18.58	40.743	REDS	RS	Red Sea	22.2	40.4	88.75	200	Epipelagic		1.32171	1.31094	1.31077	1.27366		0.815229	3.63564		2.43714	2.43403	2.4336	2.37008	2.75159
	Regional Red Sea Sampling	KRSE2011	PRJNA289734			KRSE2011_15	0.1–1.2 µm	18.58	40.743	REDS	RS	Red Sea	21.81	40.48	18.75	258	Mesopelagic		1.24902	1.24045	1.24033	1.2122		0.686052	2.94785		2.35595	2.34176	2.34147	2.28694	2.92943
	Regional Red Sea Sampling	KRSE2011	PRJNA289734			KRSE2011_16	0.1–1.2 µm	20.525	38.781	REDS	RS	Red Sea	30.36	39.29	136.875	10	Epipelagic		1.14366	1.14145	1.1398	1.08498		0.193381	5.13141		2.45685	2.43789	2.44927	2.30965	5.99128
	Regional Red Sea Sampling	KRSE2011	PRJNA289734			KRSE2011_17	0.1–1.2 µm	20.525	38.781	REDS	RS	Red Sea	30.37	39.29	136.875	25	Epipelagic		0.906658	0.905531	0.902538	0.861124		0.124354	5.02221		1.96799	1.96532	1.95925	1.91505	2.69003
	Regional Red Sea Sampling	KRSE2011	PRJNA289734			KRSE2011_18	0.1–1.2 µm	20.525	38.781	REDS	RS	Red Sea	28.5	39.43	145	50	Epipelagic		1.05211	1.04766	1.04516	0.99531		0.423208	5.39856		2.38809	2.37745	2.37198	2.25377	5.62459
	Regional Red Sea Sampling	KRSE2011	PRJNA289734			KRSE2011_19	0.1–1.2 µm	20.525	38.781	REDS	RS	Red Sea	24.12	40.1	108.75	100	Epipelagic		1.45073	1.44981	1.44514	1.38878		0.0632725	4.27012		2.54957	2.55574	2.54688	2.45141	3.84986
	Regional Red Sea Sampling	KRSE2011	PRJNA289734			KRSE2011_20	0.1–1.2 µm	20.525	38.781	REDS	RS	Red Sea	21.94	40.45	52.1875	200	Epipelagic		1.17818	1.17322	1.1729	1.12439		0.42151	4.56574		2.7498	2.7383	2.7372	2.61638	4.85179
	Regional Red Sea Sampling	KRSE2011	PRJNA289734			KRSE2011_21	0.1–1.2 µm	20.525	38.781	REDS	RS	Red Sea	21.58	40.53	28.75	500	Mesopelagic		1.30355	1.29583	1.29531	1.26256		0.592612	3.14458		2.72397	2.7066	2.70534	2.62852	3.50406
	Regional Red Sea Sampling	KRSE2011	PRJNA289734			KRSE2011_22	0.1–1.2 µm	22.046	37.929	REDS	RS	Red Sea	30.53	39.37	136.562	10	Epipelagic		1.2629	1.25709	1.25429	1.15744		0.459757	8.35058		2.15599	2.16562	2.15997	1.9927	7.57383
	Regional Red Sea Sampling	KRSE2011	PRJNA289734			KRSE2011_23	0.1–1.2 µm	22.046	37.929	REDS	RS	Red Sea	30.51	39.37	136.875	25	Epipelagic		1.35683	1.35112	1.34851	1.24098		0.421207	8.53833		2.09353	2.08661	2.08251	1.91872	8.3504
	Regional Red Sea Sampling	KRSE2011	PRJNA289734			KRSE2011_24	0.1–1.2 µm	22.046	37.929	REDS	RS	Red Sea	30.44	39.37	136.875	50	Epipelagic		1.45551	1.45281	1.44785	1.32913		0.185528	8.68324		2.37968	2.36619	2.36642	2.16895	8.85546
	Regional Red Sea Sampling	KRSE2011	PRJNA289734			KRSE2011_25	0.1–1.2 µm	22.046	37.929	REDS	RS	Red Sea	24.21	40.12	125	100	Epipelagic		1.00937	1.00876	1.00924	0.909367		0.0605245	9.9072		2.2993	2.2993	2.2993	2.2993	0
	Regional Red Sea Sampling	KRSE2011	PRJNA289734			KRSE2011_26	0.1–1.2 µm	22.046	37.929	REDS	RS	Red Sea	22.12	40.42	87.1875	200	Epipelagic		1.33637	1.32579	1.32553	1.27506		0.792142	4.58825		2.63386	2.61381	2.61351	2.51405	4.54888
	Regional Red Sea Sampling	KRSE2011	PRJNA289734			KRSE2011_27	0.1–1.2 µm	22.046	37.929	REDS	RS	Red Sea	21.58	40.53	31.25	500	Mesopelagic		1.14856	1.12843	1.12818	1.09647		1.75206	4.53515		2.36558	2.35289	2.35221	2.2984	2.83972
	Regional Red Sea Sampling	KRSE2011	PRJNA289734			KRSE2011_28	0.1–1.2 µm	23.604	37.054	REDS	RS	Red Sea	29.8	40.02	136.562	10	Epipelagic		1.03459	1.03107	1.02949	0.963652		0.34024	6.85634		2.06453	2.05838	2.04993	1.90846	7.55943
	Regional Red Sea Sampling	KRSE2011	PRJNA289734			KRSE2011_29	0.1–1.2 µm	23.604	37.054	REDS	RS	Red Sea	29.8	40.02	136.875	25	Epipelagic		1.04694	1.04346	1.04178	0.949339		0.332461	9.32279		2.09891	2.09953	2.09622	1.91713	8.6608
	Regional Red Sea Sampling	KRSE2011	PRJNA289734			KRSE2011_30	0.1–1.2 µm	23.604	37.054	REDS	RS	Red Sea	27.54	39.86	146.25	50	Epipelagic		1.42805	1.41725	1.41239	1.25022		0.756529	12.4528		2.59757	2.60985	2.59312	2.3024	11.3632
	Regional Red Sea Sampling	KRSE2011	PRJNA289734			KRSE2011_31	0.1–1.2 µm	23.604	37.054	REDS	RS	Red Sea	24.55	40.08	138.438	100	Epipelagic		0.85283	0.850673	0.848126	0.785949		0.252822	7.84217		2.64495	2.65035	2.64252	2.4503	7.35938
	Regional Red Sea Sampling	KRSE2011	PRJNA289734			KRSE2011_32	0.1–1.2 µm	23.604	37.054	REDS	RS	Red Sea	22.94	40.33	127.5	200	Epipelagic		1.40608	1.40188	1.40031	1.29923		0.298586	7.59926		3.66807	3.65724	3.65259	3.38888	7.61123
	Regional Red Sea Sampling	KRSE2011	PRJNA289734			KRSE2011_33	0.1–1.2 µm	23.604	37.054	REDS	RS	Red Sea	21.58	40.53	24.375	500	Mesopelagic		1.33478	1.32328	1.32312	1.2815		0.861576	3.99173		2.71542	2.69331	2.69268	2.60297	4.14114
	Regional Red Sea Sampling	KRSE2011	PRJNA289734			KRSE2011_34	0.1–1.2 µm	25.772	36.116	REDS	RS	Red Sea	28.94	40.51	139.375	10	Epipelagic		1.5863	1.57469	1.5738	1.47408		0.732214	7.07444		1.92552	1.91199	1.91108	1.78563	7.2653
	Regional Red Sea Sampling	KRSE2011	PRJNA289734			KRSE2011_35	0.1–1.2 µm	25.772	36.116	REDS	RS	Red Sea	28.94	40.51	139.375	25	Epipelagic		1.29541	1.28885	1.28795	1.19121		0.506313	8.0442		2.06014	2.04971	2.04842	1.89546	7.99356
	Regional Red Sea Sampling	KRSE2011	PRJNA289734			KRSE2011_36	0.1–1.2 µm	25.772	36.116	REDS	RS	Red Sea	28	40.4	144.688	50	Epipelagic		1.647	1.642	1.63885	1.51806		0.303341	7.82831		2.09661	2.10815	2.10417	1.94972	7.00623
	Regional Red Sea Sampling	KRSE2011	PRJNA289734			KRSE2011_37	0.1–1.2 µm	25.772	36.116	REDS	RS	Red Sea	24.83	40.33	144.062	100	Epipelagic		1.70743	1.70414	1.69928	1.5733		0.193231	7.85565		2.42521	2.42138	2.42428	2.21588	8.63137
	Regional Red Sea Sampling	KRSE2011	PRJNA289734			KRSE2011_38	0.1–1.2 µm	25.772	36.116	REDS	RS	Red Sea	22.35	40.41	111.562	200	Epipelagic		1.63198	1.63022	1.62938	1.54327		0.107988	5.43597		3.26584	3.26318	3.24944	3.06267	6.22127
	Regional Red Sea Sampling	KRSE2011	PRJNA289734			KRSE2011_39	0.1–1.2 µm	25.772	36.116	REDS	RS	Red Sea	21.6	40.53	44.0625	500	Mesopelagic		1.49096	1.48057	1.48027	1.42985		0.696665	4.09892		2.96984	2.95634	2.95559	2.86059	3.67858
	Regional Red Sea Sampling	KRSE2011	PRJNA289734			KRSE2011_40	0.1–1.2 µm	27.897	34.507	REDS	RS	Red Sea	27.89	40.51	141.25	10	Epipelagic		1.66231	1.65679	1.65483	1.54821		0.332305	6.86373		2.24049	2.23443	2.23089	2.08327	7.0174
	Regional Red Sea Sampling	KRSE2011	PRJNA289734			KRSE2011_41	0.1–1.2 µm	27.897	34.507	REDS	RS	Red Sea	27.85	40.52	140.938	25	Epipelagic		1.07283	1.07168	1.06926	0.996527		0.107761	7.11249		2.34772	2.3514	2.34599	2.19181	6.64087
	Regional Red Sea Sampling	KRSE2011	PRJNA289734			KRSE2011_42	0.1–1.2 µm	27.897	34.507	REDS	RS	Red Sea	26.23	40.44	144.062	50	Epipelagic		1.45918	1.45614	1.45445	1.3608		0.208193	6.74221		2.11717	2.11265	2.10954	1.95961	7.4418
	Regional Red Sea Sampling	KRSE2011	PRJNA289734			KRSE2011_43	0.1–1.2 µm	27.897	34.507	REDS	RS	Red Sea	23.68	40.4	130.938	100	Epipelagic		1.1818	1.18042	1.17763	1.10028		0.116354	6.89764		2.69878	2.73905	2.73163	2.55046	5.49582
	Regional Red Sea Sampling	KRSE2011	PRJNA289734			KRSE2011_44	0.1–1.2 µm	27.897	34.507	REDS	RS	Red Sea	22.41	40.44	108.125	200	Epipelagic		1.30333	1.30313	1.30209	1.23552		0.0156738	5.20325		2.86311	2.86246	2.86031	2.7244	4.84481
	Regional Red Sea Sampling	KRSE2011	PRJNA289734			KRSE2011_45	0.1–1.2 µm	27.897	34.507	REDS	RS	Red Sea	21.61	40.53	43.4375	500	Mesopelagic		1.14763	1.13943	1.13926	1.11673		0.714864	2.69229		2.56212	2.55643	2.55622	2.44145	4.70983
	Temporal Station ALOHA Sampling	ALOHA	PRJNA352737	SRR5002308	51011	HOT232-0770m	0.22–1.6 µm	22.45	-158.8	NPTG	NPacific	NPTG Trades - N. Pacific Tropical Gyre Province	5.1006	34.3577	26.9	770	Mesopelagic		10.5607	9.91394	9.91349	9.69497		6.12428	8.19773		2.5117	2.61979	2.61979	2.56576	-2.1522
	Temporal Station ALOHA Sampling	ALOHA	PRJNA352737	SRR5002309	12811	HOT229-0025m	0.22–1.6 µm	22.45	-158.8	NPTG	NPacific	NPTG Trades - N. Pacific Tropical Gyre Province	23.5728	35.3811	211.7	25	Epipelagic		3.79535	3.46936	3.4609	3.30191		8.58906	13.0013		2.32674	2.09264	2.08736	1.98351	14.7514
	Temporal Station ALOHA Sampling	ALOHA	PRJNA352737	SRR5002310	112110	HOT227-0075m	0.22–1.6 µm	22.45	-158.8	NPTG	NPacific	NPTG Trades - N. Pacific Tropical Gyre Province	25.1089	35.2524	207.2	75	Epipelagic		1.9014	1.84467	1.83763	1.71474		2.98328	9.8169		2.32204	2.32157	2.31296	2.15894	7.02373
	Temporal Station ALOHA Sampling	ALOHA	PRJNA352737	SRR5002311	110411	HOT236-0025m	0.22–1.6 µm	22.45	-158.8	NPTG	NPacific	NPTG Trades - N. Pacific Tropical Gyre Province	25.8318	35.215	205.1	25	Epipelagic		4.7999	4.59621	4.5872	4.33583		4.24364	9.66836		2.30776	2.26933	2.26541	2.14028	7.25699
	Temporal Station ALOHA Sampling	ALOHA	PRJNA352737	SRR5002312	112911	HOT237-1000m	0.22–1.6 µm	22.45	-158.8	NPTG	NPacific	NPTG Trades - N. Pacific Tropical Gyre Province	3.717	34.4899	46	1000	Mesopelagic		0.379774	0.370033	0.369998	0.364179		2.56502	4.10626		2.4136	2.55095	2.55079	2.50746	-3.88871
	Temporal Station ALOHA Sampling	ALOHA	PRJNA352737	SRR5002313	110511	HOT236-0500m	0.22–1.6 µm	22.45	-158.8	NPTG	NPacific	NPTG Trades - N. Pacific Tropical Gyre Province	7.3966	34.0461	108.2	500	Mesopelagic		14.1503	13.5608	13.5585	12.8847		4.16646	8.94388		3.17666	3.12807	3.12787	2.97006	6.50344
	Temporal Station ALOHA Sampling	ALOHA	PRJNA352737	SRR5002314	41211	HOT231-0500m	0.22–1.6 µm	22.45	-158.8	NPTG	NPacific	NPTG Trades - N. Pacific Tropical Gyre Province	7.7928	34.1166	110	500	Mesopelagic		5.63696	5.47996	5.47945	5.25581		2.78519	6.76158		3.11971	3.17174	3.1717	3.03497	2.71644
	Temporal Station ALOHA Sampling	ALOHA	PRJNA352737	SRR5002315	41111	HOT231-0025m	0.22–1.6 µm	22.45	-158.8	NPTG	NPacific	NPTG Trades - N. Pacific Tropical Gyre Province	23.9295	35.1413	210.9	25	Epipelagic		0.578013	0.565157	0.563913	0.545213		2.22414	5.67462		2.27523	2.20835	2.20335	2.12602	6.55792
	Temporal Station ALOHA Sampling	ALOHA	PRJNA352737	SRR5002316	100410	HOT226-1000m	0.22–1.6 µm	22.45	-158.8	NPTG	NPacific	NPTG Trades - N. Pacific Tropical Gyre Province	3.8903	34.4757	44.1	1000	Mesopelagic		3.20068	3.01743	3.01721	2.94313		5.7254	8.04674		2.3047	2.1249	2.12482	2.06994	10.1859
	Temporal Station ALOHA Sampling	ALOHA	PRJNA352737	SRR5002317	112811	HOT237-0075m	0.22–1.6 µm	22.45	-158.8	NPTG	NPacific	NPTG Trades - N. Pacific Tropical Gyre Province	24.8031	35.2372	205.1	75	Epipelagic		6.98051	6.74237	6.73217	6.55092		3.41141	6.15412		2.02061	1.96733	1.96449	1.9087	5.53815
	Temporal Station ALOHA Sampling	ALOHA	PRJNA352737	SRR5002318	83011	HOT234-0075m	0.22–1.6 µm	22.45	-158.8	NPTG	NPacific	NPTG Trades - N. Pacific Tropical Gyre Province	23.7258	35.3415	224.4	75	Epipelagic		5.38243	5.04471	5.01895	4.67768		6.27457	13.0936		2.40658	2.29305	2.2716	2.13177	11.4189
	Temporal Station ALOHA Sampling	ALOHA	PRJNA352737	SRR5002319	112110	HOT227-0025m	0.22–1.6 µm	22.45	-158.8	NPTG	NPacific	NPTG Trades - N. Pacific Tropical Gyre Province	25.1257	35.2286	207.4	25	Epipelagic		2.82107	2.72752	2.71689	2.54744		3.31595	9.69936		2.34488	2.30766	2.29763	2.16663	7.60162
	Temporal Station ALOHA Sampling	ALOHA	PRJNA352737	SRR5002320	51011	HOT232-1000m	0.22–1.6 µm	22.45	-158.8	NPTG	NPacific	NPTG Trades - N. Pacific Tropical Gyre Province	4.1138	34.5033	39.8	1000	Mesopelagic		5.87637	5.7101	5.7097	5.60758		2.82949	4.57407		2.66685	2.70525	2.70515	2.65924	0.285374
	Temporal Station ALOHA Sampling	ALOHA	PRJNA352737	SRR5002321	110511	HOT236-1000m	0.22–1.6 µm	22.45	-158.8	NPTG	NPacific	NPTG Trades - N. Pacific Tropical Gyre Province	3.72	34.4938	46.4	1000	Mesopelagic		5.39244	5.2644	5.26209	5.14748		2.37432	4.54267		3.2602	3.18649	3.18597	3.12017	4.29523
	Temporal Station ALOHA Sampling	ALOHA	PRJNA352737	SRR5002322	90410	HOT225-0125m	0.22–1.6 µm	22.45	-158.8	NPTG	NPacific	NPTG Trades - N. Pacific Tropical Gyre Province	22.1609	35.2683	204.1	125	Epipelagic		4.1155	4.02851	4.02229	3.8903		2.11362	5.47189		2.39491	2.36057	2.35683	2.29114	4.33303
	Temporal Station ALOHA Sampling	ALOHA	PRJNA352737	SRR5002323	112911	HOT237-0770m	0.22–1.6 µm	22.45	-158.8	NPTG	NPacific	NPTG Trades - N. Pacific Tropical Gyre Province	4.5356	34.3012	26.8	770	Mesopelagic		7.95946	7.40319	7.40305	7.29867		6.98876	8.3019		2.22177	2.10785	2.10785	2.0782	6.46194
	Temporal Station ALOHA Sampling	ALOHA	PRJNA352737	SRR5002324	122011	HOT238-0500m	0.22–1.6 µm	22.45	-158.8	NPTG	NPacific	NPTG Trades - N. Pacific Tropical Gyre Province	7.1795	34.0545	112.1	500	Mesopelagic		4.29628	4.17101	4.16989	3.96384		2.91561	7.73769		2.59271	2.51192	2.5116	2.40312	7.31259
	Temporal Station ALOHA Sampling	ALOHA	PRJNA352737	SRR5002325	72011	HOT233-0770m	0.22–1.6 µm	22.45	-158.8	NPTG	NPacific	NPTG Trades - N. Pacific Tropical Gyre Province	4.9631	34.3753	31.5	770	Mesopelagic		5.67839	5.37181	5.37138	5.24621		5.39905	7.61096		2.34885	2.37797	2.37793	2.33276	0.685139
	Temporal Station ALOHA Sampling	ALOHA	PRJNA352737	SRR5002328	12911	HOT229-0770m	0.22–1.6 µm	22.45	-158.8	NPTG	NPacific	NPTG Trades - N. Pacific Tropical Gyre Province	4.6071	34.349	26.1	770	Mesopelagic		11.8887	11.1744	11.1741	11.0095		6.00815	7.39522		2.28922	2.31684	2.31684	2.28086	0.36502
	Temporal Station ALOHA Sampling	ALOHA	PRJNA352737	SRR5002329	122011	HOT238-0200m	0.22–1.6 µm	22.45	-158.8	NPTG	NPacific	NPTG Trades - N. Pacific Tropical Gyre Province	18.8966	34.9803	193	200	Epipelagic		7.19614	6.99641	6.99451	6.77806		2.77559	5.80977		2.8437	2.85711	2.84577	2.76742	2.68238
	Temporal Station ALOHA Sampling	ALOHA	PRJNA352737	SRR5002330	121911	HOT238-0075m	0.22–1.6 µm	22.45	-158.8	NPTG	NPacific	NPTG Trades - N. Pacific Tropical Gyre Province	24.1779	35.2831	208.2	75	Epipelagic		4.41439	4.23771	4.22406	4.00788		4.00223	9.20876		2.34085	2.28361	2.27683	2.16766	7.39825
	Temporal Station ALOHA Sampling	ALOHA	PRJNA352737	SRR5002331	122011	HOT238-1000m	0.22–1.6 µm	22.45	-158.8	NPTG	NPacific	NPTG Trades - N. Pacific Tropical Gyre Province	3.7751	34.4824	42.3	1000	Mesopelagic		3.04152	2.95292	2.95028	2.87244		2.91294	5.55896		2.97279	2.96802	2.96797	2.88024	3.11336
	Temporal Station ALOHA Sampling	ALOHA	PRJNA352737	SRR5002332	41211	HOT231-0770m	0.22–1.6 µm	22.45	-158.8	NPTG	NPacific	NPTG Trades - N. Pacific Tropical Gyre Province	5.1488	34.3785	27	770	Mesopelagic		5.80123	5.59082	5.59048	5.4566		3.62702	5.94062		2.7246	2.77122	2.7712	2.68353	1.50739
	Temporal Station ALOHA Sampling	ALOHA	PRJNA352737	SRR5002333	50911	HOT232-0025m	0.22–1.6 µm	22.45	-158.8	NPTG	NPacific	NPTG Trades - N. Pacific Tropical Gyre Province	24.3489	35.3017	210.1	25	Epipelagic		9.77854	9.34617	9.33678	9.05776		4.42163	7.37111		2.22136	2.16776	2.15899	2.09586	5.64971
	Temporal Station ALOHA Sampling	ALOHA	PRJNA352737	SRR5002334	100310	HOT226-0075m	0.22–1.6 µm	22.45	-158.8	NPTG	NPacific	NPTG Trades - N. Pacific Tropical Gyre Province	25.5411	35.247	210.3	75	Epipelagic		3.50804	3.3551	3.33827	3.06279		4.35986	12.6922		2.61665	2.52607	2.50824	2.31995	11.339
	Temporal Station ALOHA Sampling	ALOHA	PRJNA352737	SRR5002335	41211	HOT231-0125m	0.22–1.6 µm	22.45	-158.8	NPTG	NPacific	NPTG Trades - N. Pacific Tropical Gyre Province	21.9103	35.157	201.9	125	Epipelagic		0.399355	0.395956	0.393927	0.36851		0.851236	7.72374		2.68024	2.74179	2.72721	2.54305	5.11865
	Temporal Station ALOHA Sampling	ALOHA	PRJNA352737	SRR5002336	121911	HOT238-0025m	0.22–1.6 µm	22.45	-158.8	NPTG	NPacific	NPTG Trades - N. Pacific Tropical Gyre Province	24.202	35.2839	208.6	25	Epipelagic		5.13024	4.71455	4.7087	4.58591		8.10284	10.6103		2.5401	2.45693	2.45096	2.33451	8.09364
	Temporal Station ALOHA Sampling	ALOHA	PRJNA352737	SRR5002337	100310	HOT226-0045m	0.22–1.6 µm	22.45	-158.8	NPTG	NPacific	NPTG Trades - N. Pacific Tropical Gyre Province	25.898	35.2685	208	45	Epipelagic		3.81048	3.6932	3.68552	3.48701		3.0779	8.489		2.22162	2.18883	2.18423	2.05581	7.46371
	Temporal Station ALOHA Sampling	ALOHA	PRJNA352737	SRR5002338	50911	HOT232-0075m	0.22–1.6 µm	22.45	-158.8	NPTG	NPacific	NPTG Trades - N. Pacific Tropical Gyre Province	23.0789	35.3797	219.2	75	Epipelagic		6.37405	6.14093	6.1219	5.84553		3.65721	8.29172		2.28175	2.20868	2.18896	2.0921	8.31171
	Temporal Station ALOHA Sampling	ALOHA	PRJNA352737	SRR5002339	83111	HOT234-0770m	0.22–1.6 µm	22.45	-158.8	NPTG	NPacific	NPTG Trades - N. Pacific Tropical Gyre Province	4.7827	34.3044	26.2	770	Mesopelagic		4.56775	4.38183	4.38153	4.2205		4.07021	7.60215		2.62222	2.54162	2.54148	2.44226	6.86292
	Temporal Station ALOHA Sampling	ALOHA	PRJNA352737	SRR5002340	83111	HOT234-0500m	0.22–1.6 µm	22.45	-158.8	NPTG	NPacific	NPTG Trades - N. Pacific Tropical Gyre Province	7.3057	34.0395	120.3	500	Mesopelagic		6.13988	5.79858	5.79831	5.6118		5.55872	8.60071		2.30387	2.34844	2.34844	2.29513	0.379058
	Temporal Station ALOHA Sampling	ALOHA	PRJNA352737	SRR5002341	90310	HOT225-0075m	0.22–1.6 µm	22.45	-158.8	NPTG	NPacific	NPTG Trades - N. Pacific Tropical Gyre Province	24.7428	35.3009	220.1	75	Epipelagic		5.86677	5.46597	5.43636	5.06238		6.83176	13.711		2.2697	2.19701	2.18659	2.03954	10.1407
	Temporal Station ALOHA Sampling	ALOHA	PRJNA352737	SRR5002342	80710	HOT224-0025m	0.22–1.6 µm	22.45	-158.8	NPTG	NPacific	NPTG Trades - N. Pacific Tropical Gyre Province	25.4406	35.2129	208.9	25	Epipelagic		8.02067	7.55267	7.5315	7.10747		5.83494	11.3856		2.256	2.15305	2.14784	2.01555	10.6584
	Temporal Station ALOHA Sampling	ALOHA	PRJNA352737	SRR5002343	80710	HOT224-0075m	0.22–1.6 µm	22.45	-158.8	NPTG	NPacific	NPTG Trades - N. Pacific Tropical Gyre Province	25.1722	35.2047	209.7	75	Epipelagic		7.27724	6.85497	6.83198	6.44057		5.80264	11.4971		2.26243	2.12591	2.12567	2.00487	11.3841
	Temporal Station ALOHA Sampling	ALOHA	PRJNA352737	SRR5002344	80810	HOT224-1000m	0.22–1.6 µm	22.45	-158.8	NPTG	NPacific	NPTG Trades - N. Pacific Tropical Gyre Province	3.9951	34.4665	46.4	1000	Mesopelagic		5.67582	5.37454	5.37393	5.24097		5.30818	7.66153		2.56146	2.91474	2.91438	2.84353	-11.0121
	Temporal Station ALOHA Sampling	ALOHA	PRJNA352737	SRR5002345	51011	HOT232-0500m	0.22–1.6 µm	22.45	-158.8	NPTG	NPacific	NPTG Trades - N. Pacific Tropical Gyre Province	7.0586	34.0904	105.5	500	Mesopelagic		2.90382	2.83236	2.83206	2.74633		2.46079	5.42357		2.34652	2.36437	2.36431	2.27951	2.85577
	Temporal Station ALOHA Sampling	ALOHA	PRJNA352737	SRR5002346	110511	HOT236-0200m	0.22–1.6 µm	22.45	-158.8	NPTG	NPacific	NPTG Trades - N. Pacific Tropical Gyre Province	16.9922	34.748	201.6	200	Epipelagic		12.7262	12.3644	12.3615	12.086		2.84283	5.03083		3.61503	3.57999	3.57958	3.51115	2.87344
	Temporal Station ALOHA Sampling	ALOHA	PRJNA352737	SRR5002347	110411	HOT236-0075m	0.22–1.6 µm	22.45	-158.8	NPTG	NPacific	NPTG Trades - N. Pacific Tropical Gyre Province	24.5821	35.2921	212.2	75	Epipelagic		4.86934	4.74838	4.73892	4.59035		2.48411	5.72958		2.15352	2.18513	2.18179	2.11314	1.87484
	Temporal Station ALOHA Sampling	ALOHA	PRJNA352737	SRR5002349	12911	HOT229-0500m	0.22–1.6 µm	22.45	-158.8	NPTG	NPacific	NPTG Trades - N. Pacific Tropical Gyre Province	7.6164	34.0834	108.6	500	Mesopelagic		11.138	9.89155	9.89104	9.64171		11.1911	13.4342		2.3645	2.54019	2.54015	2.46596	-4.29095
	Temporal Station ALOHA Sampling	ALOHA	PRJNA352737	SRR5002352	72011	HOT233-0200m	0.22–1.6 µm	22.45	-158.8	NPTG	NPacific	NPTG Trades - N. Pacific Tropical Gyre Province	19.4655	35.0144	196.3	200	Epipelagic		4.72554	4.5842	4.58276	4.39682		2.99111	6.95624		2.35603	2.40831	2.40734	2.31118	1.90354
	Temporal Station ALOHA Sampling	ALOHA	PRJNA352737	SRR5002353	71911	HOT233-0075m	0.22–1.6 µm	22.45	-158.8	NPTG	NPacific	NPTG Trades - N. Pacific Tropical Gyre Province	24.9799	34.9283	211.2	75	Epipelagic		5.20101	4.99491	4.97112	4.74183		3.96275	8.82878		2.50196	2.40138	2.39249	2.26222	9.58197
	Temporal Station ALOHA Sampling	ALOHA	PRJNA352737	SRR5002355	80810	HOT224-0500m	0.22–1.6 µm	22.45	-158.8	NPTG	NPacific	NPTG Trades - N. Pacific Tropical Gyre Province	7.6033	34.1106	100.2	500	Mesopelagic		4.2214	4.07834	4.07754	3.96617		3.38889	6.04596		2.54048	2.59358	2.59349	2.52239	0.712039
	Temporal Station ALOHA Sampling	ALOHA	PRJNA352737	SRR5002356	112911	HOT237-0500m	0.22–1.6 µm	22.45	-158.8	NPTG	NPacific	NPTG Trades - N. Pacific Tropical Gyre Province	7.247	34.0446	122.5	500	Mesopelagic		10.4245	9.47248	9.47206	9.33886		9.13283	10.4147		2.23007	2.23797	2.23793	2.19672	1.49525
	Temporal Station ALOHA Sampling	ALOHA	PRJNA352737	SRR5002357	83011	HOT234-0125m	0.22–1.6 µm	22.45	-158.8	NPTG	NPacific	NPTG Trades - N. Pacific Tropical Gyre Province	20.9282	35.234	198.7	125	Epipelagic		5.95647	5.66623	5.63874	5.01017		4.87267	15.8869		2.98258	2.88502	2.87175	2.55368	14.38
	Temporal Station ALOHA Sampling	ALOHA	PRJNA352737	SRR5002358	51011	HOT232-0125m	0.22–1.6 µm	22.45	-158.8	NPTG	NPacific	NPTG Trades - N. Pacific Tropical Gyre Province	21.2536	35.3349	212.1	125	Epipelagic		7.98596	7.67228	7.65813	7.47443		3.92792	6.4054		2.37679	2.35048	2.34669	2.29215	3.56106
	Temporal Station ALOHA Sampling	ALOHA	PRJNA352737	SRR5002359	90510	HOT225-0770m	0.22–1.6 µm	22.45	-158.8	NPTG	NPacific	NPTG Trades - N. Pacific Tropical Gyre Province	4.9787	34.3297	32.6	770	Mesopelagic		4.21697	3.93986	3.93966	3.85314		6.57121	8.62763		2.1822	2.13466	2.13452	2.11792	2.94569
	Temporal Station ALOHA Sampling	ALOHA	PRJNA352737	SRR5002361	100410	HOT226-0500m	0.22–1.6 µm	22.45	-158.8	NPTG	NPacific	NPTG Trades - N. Pacific Tropical Gyre Province	7.7103	34.0929	111.6	500	Mesopelagic		2.43764	2.36066	2.36025	2.29797		3.15784	5.72963		2.18197	2.14693	2.14687	2.0883	4.29302
	Temporal Station ALOHA Sampling	ALOHA	PRJNA352737	SRR5002362	12911	HOT229-0125m	0.22–1.6 µm	22.45	-158.8	NPTG	NPacific	NPTG Trades - N. Pacific Tropical Gyre Province	21.2577	35.2847	208.018	125	Epipelagic		6.35451	6.14961	6.13969	5.97321		3.22452	6.0005		2.37124	2.30514	2.29312	2.24076	5.50279
	Temporal Station ALOHA Sampling	ALOHA	PRJNA352737	SRR5002363	90410	HOT225-0200m	0.22–1.6 µm	22.45	-158.8	NPTG	NPacific	NPTG Trades - N. Pacific Tropical Gyre Province	19.6795	35.2142	203.8	200	Epipelagic		3.5723	3.49547	3.49369	3.39454		2.15052	4.97612		2.45148	2.4425	2.44182	2.37826	2.98659
	Temporal Station ALOHA Sampling	ALOHA	PRJNA352737	SRR5002364	112911	HOT237-0125m	0.22–1.6 µm	22.45	-158.8	NPTG	NPacific	NPTG Trades - N. Pacific Tropical Gyre Province	22.1052	35.2889	205.5	125	Epipelagic		5.25619	5.14735	5.14071	4.99142		2.07088	5.03739		2.56509	2.53126	2.52909	2.4506	4.46349
	Temporal Station ALOHA Sampling	ALOHA	PRJNA352737	SRR5002366	83011	HOT234-0025m	0.22–1.6 µm	22.45	-158.8	NPTG	NPacific	NPTG Trades - N. Pacific Tropical Gyre Province	25.8161	35.2494	208.1	25	Epipelagic		1.37934	1.3203	1.31752	1.24357		4.28066	9.8434		2.36825	2.30812	2.30327	2.16676	8.50802
	Temporal Station ALOHA Sampling	ALOHA	PRJNA352737	SRR5002368	72011	HOT233-0500m	0.22–1.6 µm	22.45	-158.8	NPTG	NPacific	NPTG Trades - N. Pacific Tropical Gyre Province	7.1434	34.1381	63.8	500	Mesopelagic		0.25365	0.240862	0.240851	0.236089		5.04189	6.92329		1.95941	1.95684	1.95677	1.9166	2.18464
	Temporal Station ALOHA Sampling	ALOHA	PRJNA352737	SRR5002369	110511	HOT236-0770m	0.22–1.6 µm	22.45	-158.8	NPTG	NPacific	NPTG Trades - N. Pacific Tropical Gyre Province	4.5527	34.295	26.4	770	Mesopelagic		12.8698	12.2603	12.2595	12.0029		4.73607	6.73616		2.67328	2.69316	2.69314	2.63791	1.32302
	Temporal Station ALOHA Sampling	ALOHA	PRJNA352737	SRR5002370	72011	HOT233-1000m	0.22–1.6 µm	22.45	-158.8	NPTG	NPacific	NPTG Trades - N. Pacific Tropical Gyre Province	4.0894	34.4919	45.3	1000	Mesopelagic		6.23431	5.99424	5.99396	5.87901		3.85078	5.69909		2.3115	2.23141	2.23141	2.18926	5.28853
	Temporal Station ALOHA Sampling	ALOHA	PRJNA352737	SRR5002371	80810	HOT224-0125m	0.22–1.6 µm	22.45	-158.8	NPTG	NPacific	NPTG Trades - N. Pacific Tropical Gyre Province	23.0947	35.3144	211	125	Epipelagic		3.78642	3.61365	3.59714	3.42552		4.5628	9.53143		2.27614	2.2153	2.20593	2.10562	7.49141
	Temporal Station ALOHA Sampling	ALOHA	PRJNA352737	SRR5002372	80810	HOT224-0770m	0.22–1.6 µm	22.45	-158.8	NPTG	NPacific	NPTG Trades - N. Pacific Tropical Gyre Province	4.8857	34.3255	35.7	770	Mesopelagic		4.28348	4.02358	4.02336	3.93736		6.06766	8.0805		2.26178	2.38157	2.38154	2.33206	-3.10706
	Temporal Station ALOHA Sampling	ALOHA	PRJNA352737	SRR5002373	110511	HOT236-0125m	0.22–1.6 µm	22.45	-158.8	NPTG	NPacific	NPTG Trades - N. Pacific Tropical Gyre Province	21.3437	35.2542	198.9	125	Epipelagic		7.71975	7.52139	7.51324	7.29982		2.56942	5.43968		2.76839	2.76686	2.76378	2.68475	3.02116
	Temporal Station ALOHA Sampling	ALOHA	PRJNA352737	SRR5002374	112811	HOT237-0025m	0.22–1.6 µm	22.45	-158.8	NPTG	NPacific	NPTG Trades - N. Pacific Tropical Gyre Province	24.7897	35.2404	205.3	25	Epipelagic		1.59014	1.55996	1.55798	1.52186		1.89819	4.29383		2.16253	2.12761	2.12495	2.0732	4.13081
	Temporal Station ALOHA Sampling	ALOHA	PRJNA352737	SRR5002375	71911	HOT233-0025m	0.22–1.6 µm	22.45	-158.8	NPTG	NPacific	NPTG Trades - N. Pacific Tropical Gyre Province	25.3475	34.9648	207.8	25	Epipelagic		0.430436	0.422452	0.421193	0.406257		1.85477	5.61719		2.0482	1.99872	1.99268	1.91933	6.29172
	Temporal Station ALOHA Sampling	ALOHA	PRJNA352737	SRR5002376	90310	HOT225-0045m	0.22–1.6 µm	22.45	-158.8	NPTG	NPacific	NPTG Trades - N. Pacific Tropical Gyre Province	25.6001	35.2348	208.9	45	Epipelagic		7.00662	6.69175	6.68386	6.46286		4.49393	7.76069		1.95065	1.88221	1.87462	1.82093	6.64973
	Temporal Station ALOHA Sampling	ALOHA	PRJNA352737	SRR5002377	112110	HOT227-0770m	0.22–1.6 µm	22.45	-158.8	NPTG	NPacific	NPTG Trades - N. Pacific Tropical Gyre Province	4.4624	34.2836	21.4	770	Mesopelagic		2.88897	2.76327	2.76303	2.71124		4.35103	6.15198		2.10261	2.10337	2.10332	2.06804	1.64452
	Temporal Station ALOHA Sampling	ALOHA	PRJNA352737	SRR5002378	41211	HOT231-0200m	0.22–1.6 µm	22.45	-158.8	NPTG	NPacific	NPTG Trades - N. Pacific Tropical Gyre Province	19.3623	35.0987	200.666	200	Epipelagic		4.87043	4.72499	4.72298	4.52115		2.98606	7.17148		2.61063	2.63512	2.63356	2.5152	3.65553
	Temporal Station ALOHA Sampling	ALOHA	PRJNA352737	SRR5002379	51011	HOT232-0200m	0.22–1.6 µm	22.45	-158.8	NPTG	NPacific	NPTG Trades - N. Pacific Tropical Gyre Province	17.9288	34.8925	201.3	200	Epipelagic		20.6879	19.6747	19.6714	19.1269		4.89755	7.54535		2.72312	2.6958	2.69531	2.61156	4.097
	Temporal Station ALOHA Sampling	ALOHA	PRJNA352737	SRR5002380	90510	HOT225-1000m	0.22–1.6 µm	22.45	-158.8	NPTG	NPacific	NPTG Trades - N. Pacific Tropical Gyre Province	3.9713	34.4681	45.3	1000	Mesopelagic		3.98028	3.79066	3.79037	3.70888		4.76418	6.81877		2.4139	2.4467	2.44663	2.39133	0.93518
	Temporal Station ALOHA Sampling	ALOHA	PRJNA352737	SRR5002381	112110	HOT227-0045m	0.22–1.6 µm	22.45	-158.8	NPTG	NPacific	NPTG Trades - N. Pacific Tropical Gyre Province	25.0896	35.2415	207	45	Epipelagic		5.65294	5.40082	5.38263	5.07665		4.45997	10.1946		2.26638	2.19401	2.17352	2.05239	9.44192
	Temporal Station ALOHA Sampling	ALOHA	PRJNA352737	SRR5002383	83011	HOT234-0200m	0.22–1.6 µm	22.45	-158.8	NPTG	NPacific	NPTG Trades - N. Pacific Tropical Gyre Province	17.3374	34.7909	191.929	200	Epipelagic		6.22291	6.00581	6.00423	5.62169		3.48874	9.66129		2.68812	2.72849	2.73917	2.56258	4.66987
	Temporal Station ALOHA Sampling	ALOHA	PRJNA352737	SRR5002384	112911	HOT237-0200m	0.22–1.6 µm	22.45	-158.8	NPTG	NPacific	NPTG Trades - N. Pacific Tropical Gyre Province	16.9211	34.7144	198.3	200	Epipelagic		6.62418	6.44368	6.44245	6.23002		2.72494	5.95036		2.30406	2.33279	2.3327	2.25434	2.15805
	Temporal Station ALOHA Sampling	ALOHA	PRJNA352737	SRR5002385	90510	HOT225-0500m	0.22–1.6 µm	22.45	-158.8	NPTG	NPacific	NPTG Trades - N. Pacific Tropical Gyre Province	7.7116	34.122	98.4	500	Mesopelagic		6.8421	6.54163	6.54121	6.34142		4.39146	7.31751		2.30365	2.31442	2.31442	2.2524	2.22479
	Temporal Station ALOHA Sampling	ALOHA	PRJNA352737	SRR5002387	72011	HOT233-0125m	0.22–1.6 µm	22.45	-158.8	NPTG	NPacific	NPTG Trades - N. Pacific Tropical Gyre Province	23.4915	35.1928	211.3	125	Epipelagic		5.18935	4.95016	4.92646	4.69924		4.60921	9.44442		2.22878	2.37889	2.38303	2.26252	-1.51371
	Temporal Station ALOHA Sampling	ALOHA	PRJNA352737	SRR5002389	83011	HOT234-1000m	0.22–1.6 µm	22.45	-158.8	NPTG	NPacific	NPTG Trades - N. Pacific Tropical Gyre Province	3.8723	34.4926	48.4	1000	Mesopelagic		3.48255	3.40174	3.40036	3.31854		2.32037	4.7095		2.88243	3.00006	2.99977	2.90502	-0.783918
	Temporal Station ALOHA Sampling	ALOHA	PRJNA352737	SRR5002390	100410	HOT226-0770m	0.22–1.6 µm	22.45	-158.8	NPTG	NPacific	NPTG Trades - N. Pacific Tropical Gyre Province	4.8526	34.3388	37.3	770	Mesopelagic		1.95508	1.86878	1.86868	1.83016		4.41423	6.38996		2.13312	2.03874	2.03869	1.99516	6.46748
	Temporal Station ALOHA Sampling	ALOHA	PRJNA352737	SRR5002394	41211	HOT231-1000m	0.22–1.6 µm	22.45	-158.8	NPTG	NPacific	NPTG Trades - N. Pacific Tropical Gyre Province	4.293	34.477	39.3	1000	Mesopelagic		5.88793	5.69906	5.69864	5.55412		3.20768	5.66935		2.84385	2.91188	2.91164	2.85389	-0.353283
	Temporal Station ALOHA Sampling	ALOHA	PRJNA352737	SRR5002395	100410	HOT226-0200m	0.22–1.6 µm	22.45	-158.8	NPTG	NPacific	NPTG Trades - N. Pacific Tropical Gyre Province	20.0673	35.2287	203.1	200	Epipelagic		2.42707	2.35209	2.34971	2.28097		3.08959	6.01951		2.31144	2.30717	2.30493	2.23486	3.31306
	Temporal Station ALOHA Sampling	ALOHA	PRJNA352737	SRR5002397	122011	HOT238-0770m	0.22–1.6 µm	22.45	-158.8	NPTG	NPacific	NPTG Trades - N. Pacific Tropical Gyre Province	4.504	34.2765	26.5	770	Mesopelagic		12.9558	12.4701	12.4689	12.0462		3.7488	7.02027		3.3472	3.4909	3.49078	3.37659	-0.878098
	Temporal Station ALOHA Sampling	ALOHA	PRJNA352737	SRR5002400	80810	HOT224-0200m	0.22–1.6 µm	22.45	-158.8	NPTG	NPacific	NPTG Trades - N. Pacific Tropical Gyre Province	20.0918	35.2291	204.8	200	Epipelagic		2.69155	2.64784	2.6461	2.56124		1.62416	4.84147		3.03435	3.01742	3.02667	2.91663	3.87965
	Temporal Station ALOHA Sampling	ALOHA	PRJNA352737	SRR5002402	100310	HOT226-0025m	0.22–1.6 µm	22.45	-158.8	NPTG	NPacific	NPTG Trades - N. Pacific Tropical Gyre Province	26.0446	35.2943	207.2	25	Epipelagic		3.31841	3.19218	3.18266	2.94182		3.80398	11.3484		2.50277	2.43681	2.43122	2.26122	9.65137
	Temporal Station ALOHA Sampling	ALOHA	PRJNA352737	SRR5002403	122011	HOT238-0125m	0.22–1.6 µm	22.45	-158.8	NPTG	NPacific	NPTG Trades - N. Pacific Tropical Gyre Province	21.8383	35.2914	203.7	125	Epipelagic		10.8866	10.4317	10.3952	9.76121		4.1784	10.3374		3.37267	3.25043	3.23939	3.0547	9.42788
	Temporal Station ALOHA Sampling	ALOHA	PRJNA352737	SRR5002404	12911	HOT229-0200m	0.22–1.6 µm	22.45	-158.8	NPTG	NPacific	NPTG Trades - N. Pacific Tropical Gyre Province	16.4808	34.6855	202.5	200	Epipelagic		26.0482	24.4113	24.4045	23.6457		6.28418	9.2232		2.57305	2.64617	2.64523	2.54262	1.18281
	Temporal Station ALOHA Sampling	ALOHA	PRJNA352737	SRR5002405	41111	HOT231-0075m	0.22–1.6 µm	22.45	-158.8	NPTG	NPacific	NPTG Trades - N. Pacific Tropical Gyre Province	23.7661	35.2359	212	75	Epipelagic		6.38034	6.08254	6.07076	5.83246		4.66748	8.5871		2.33652	2.25267	2.24784	2.172	7.0412
	Temporal Station ALOHA Sampling	ALOHA	PRJNA352737	SRR5002406	90310	HOT225-0025m	0.22–1.6 µm	22.45	-158.8	NPTG	NPacific	NPTG Trades - N. Pacific Tropical Gyre Province	25.6192	35.236	208.9	25	Epipelagic		4.09983	3.96237	3.95351	3.73267		3.35268	8.95537		2.09106	2.04327	2.03921	1.91468	8.43513
	Temporal Station ALOHA Sampling	ALOHA	PRJNA352737	SRR5002408	12911	HOT229-1000m	0.22–1.6 µm	22.45	-158.8	NPTG	NPacific	NPTG Trades - N. Pacific Tropical Gyre Province	3.9599	34.4701	42.3	1000	Mesopelagic		6.43042	6.14322	6.14254	6.00903		4.46635	6.5531		2.54233	2.65471	2.65455	2.61392	-2.81575
	Temporal Station ALOHA Sampling	ALOHA	PRJNA352737	SRR5002410	80710	HOT224-0045m	0.22–1.6 µm	22.45	-158.8	NPTG	NPacific	NPTG Trades - N. Pacific Tropical Gyre Province	25.3472	35.2126	209.7	45	Epipelagic		4.39695	4.25905	4.25036	4.06179		3.1362	7.62252		2.0671	2.00842	2.00443	1.91694	7.26452
	Temporal Station ALOHA Sampling	ALOHA	PRJNA352737	SRR5002412	112110	HOT227-0125m	0.22–1.6 µm	22.45	-158.8	NPTG	NPacific	NPTG Trades - N. Pacific Tropical Gyre Province	23.5505	35.1974	212.9	125	Epipelagic		5.82336	5.54069	5.51943	5.26873		4.85398	9.52419		2.41103	2.47838	2.46752	2.35318	2.39956
	Global Malaspina Deep	MDeep	PRJEB44456		2011-04-02	MP0759	0.2–0.8 µm	-32.8128	12.7692			Atlantic Ocean. Agulhas-Cape basin	0.9196	34.7503	199.296	3902	Bathypelagic		2.76916	2.68214	2.68206	2.6587		3.14239	3.98863		2.46628	2.39288	2.39283	2.37149	3.8435
	Global Malaspina Deep	MDeep	PRJEB44456		2011-02-02	MP0740	0.2–0.8 µm	-31.81	6.84			Atlantic Ocean. Agulhas-Cape basin	1.4922	34.8047	205.798	4001	Bathypelagic		2.5633	2.47087	2.47079	2.44331		3.60583	4.68111		2.55165	2.52596	2.52589	2.49721	2.13387
	Global Malaspina Deep	MDeep	PRJEB44456		2011-01-24	MP0556	0.2–0.8 µm	-26.91	-21.43			Atlantic Ocean. Brazil basin	2.2513	34.9003	230.776	3199	Bathypelagic		2.67678	2.61448	2.61439	2.58694		2.3273	3.35601		2.9172	2.8906	2.89053	2.8571	2.06038
	Global Malaspina Deep	MDeep	PRJEB44456		2011-11-01	MP0441	0.2–0.8 µm	-22.97	-36.95			Atlantic Ocean. Brazil basin	0.5836	34.7347	208.882	3907	Bathypelagic		2.76733	2.69953	2.6994	2.67436		2.4498	3.35951		2.93059	2.82937	2.82924	2.8	4.4561
	Global Malaspina Deep	MDeep	PRJEB44456		2011-08-01	MP0372	0.2–0.8 µm	-15.83	-33.41			Atlantic Ocean. Brazil basin	1.4542	34.8269	223.018	4003	Bathypelagic		4.45903	4.32323	4.32296	4.28655		3.0455	3.86806		3.18752	3.2838	3.2838	3.25518	-2.12277
	Global Malaspina Deep	MDeep	PRJEB44456		2011-05-01	MP0327	0.2–0.8 µm	-9.12	-30.19			Atlantic Ocean. Brazil basin	1.5802	34.8447	227.614	4001	Bathypelagic		3.05269	2.93442	2.93431	2.87354		3.87404	5.86842		3.00229	3.11378	3.11355	3.02118	-0.629301
	Global Malaspina Deep	MDeep	PRJEB44456		2011-02-01	MP0262	0.2–0.8 µm	-3.03	-27.33			Atlantic Ocean. Brazil basin	1.7369	34.8676	236.013	4002	Bathypelagic		3.52169	3.47155	3.47144	3.44617		1.4239	2.14451		2.45256	2.45203	2.45189	2.38337	2.82085
	Global Malaspina Deep	MDeep	PRJEB44456		2010-12-29	MP0204	0.2–0.8 µm	7.33	-26			Atlantic Ocean. Canary basin	2.0165	34.8901	231.254	4003	Bathypelagic		3.11844	3.00294	3.00269	2.94999		3.70396	5.40189		3.06851	3.08956	3.08947	3.02873	1.29626
	Global Malaspina Deep	MDeep	PRJEB44456		2010-12-26	MP0145	0.2–0.8 µm	14.52	-26			Atlantic Ocean. Canary basin	2.0429	34.8948	216.94	4002	Bathypelagic		1.33366	1.29147	1.29141	1.27971		3.16297	4.04528		2.84536	2.81451	2.8144	2.78654	2.067
	Global Malaspina Deep	MDeep	PRJEB44456		2011-08-07	MP2914	0.2–0.8 µm	29.97	-23.69			Atlantic Ocean. Canary basin	2.1123	34.9071	223.527	4003	Bathypelagic		3.40433	3.3076	3.3074	3.26957		2.84149	3.95853		2.84538	2.8101	2.81003	2.76589	2.79379
	Global Malaspina Deep	MDeep	PRJEB44456		2011-10-07	MP2969	0.2–0.8 µm	32.0788	-17.2662			Atlantic Ocean. Canary basin	2.0997	34.9058	221.57	4002	Bathypelagic		3.63792	3.51939	3.51922	3.48212		3.25827	4.28277		2.79076	2.78053	2.78053	2.74912	1.49223
	Global Malaspina Deep	MDeep	PRJEB44456		2011-06-28	MP2634	0.2–0.8 µm	19.9897	-52.6367			Atlantic Ocean. North American basin	1.9211	34.8889	230.889	4003	Bathypelagic		4.56588	4.43709	4.43683	4.38465		2.82084	3.96917		2.81016	2.83886	2.83881	2.7909	0.685348
	Global Malaspina Deep	MDeep	PRJEB44456		2011-01-27	MP0627	0.2–0.8 µm	-28.62	-11.8			Atlantic Ocean. Out of basins	2.0761	34.8613	220.655	3662	Bathypelagic		1.80028	1.74109	1.74106	1.72334		3.28811	4.27379		2.48813	2.41533	2.4153	2.3902	3.93577
	Global Malaspina Deep	MDeep	PRJEB44456		2011-02-18	MP0901	0.2–0.8 µm	-33.55	39.89		Indian	Indian Ocean. Agulhas-Cape basin	0.851	34.7402	199.192	4002	Bathypelagic		2.545	2.46103	2.46095	2.43893		3.29968	4.16796		2.49349	2.48856	2.48849	2.46454	1.16106
	Global Malaspina Deep	MDeep	PRJEB44456		2011-02-25	MP0960	0.2–0.8 µm	-27.9783	63.2478		Indian	Indian Ocean. Madagascar basin	1.3208	34.7241	164.931	3500	Bathypelagic		2.54263	2.49502	2.49495	2.4718		1.87244	2.78572		2.97434	2.94983	2.94983	2.92416	1.68728
	Global Malaspina Deep	MDeep	PRJEB44456		2011-03-03	MP1092	0.2–0.8 µm	-29.81	82.62		Indian	Indian Ocean. Mid Indian basin	1.0745	34.7244	176.069	4000	Bathypelagic		2.13027	2.07072	2.07065	2.05179		2.79557	3.68388		2.85364	2.83028	2.83022	2.80237	1.79668
	Global Malaspina Deep	MDeep	PRJEB44456		2011-06-03	MP1141	0.2–0.8 µm	-29.6525	92.9852		Indian	Indian Ocean. Out of basins	1.8199	34.7266	158.945	2400	Bathypelagic		3.34996	3.23277	3.23239	3.22288		3.49804	3.79343		1.81431	1.81119	1.811	1.8059	0.463633
	Global Malaspina Deep	MDeep	PRJEB44456		2011-09-03	MP1202	0.2–0.8 µm	-30.3327	103.308		Indian	Indian Ocean. South Australian basin	0.8069	34.7178	186.08	4001	Bathypelagic		2.73977	2.65742	2.6573	2.63054		3.00576	3.98693		2.74331	2.68077	2.68064	2.65317	3.2859
	Global Malaspina Deep	MDeep	PRJEB44456		2011-04-18	MP1483	0.2–0.8 µm	-28.4063	179.141			Pacific Ocean. Fiji basin	1.5728	34.6818	140.366	3501	Bathypelagic		2.64384	2.55374	2.55351	2.53568		3.40802	4.09085		2.57004	2.60387	2.60371	2.5864	-0.63649
	Global Malaspina Deep	MDeep	PRJEB44456		2011-03-06	MP2253	0.2–0.8 µm	10.0927	-99.2462			Pacific Ocean. Guatemala basin	1.6156	34.6755	103.806	3008	Bathypelagic		2.88286	2.73884	2.73862	2.71791		4.99551	5.72162		2.69593	2.56378	2.56378	2.53476	5.97846
	Global Malaspina Deep	MDeep	PRJEB44456		2011-04-19	MP1494	0.2–0.8 µm	-25.49	-179.52			Pacific Ocean. Out of basins	2.0126	34.6456	139.112	2150	Bathypelagic		1.5323	1.49054	1.49046	1.47897		2.72562	3.48054		2.75547	2.68144	2.68133	2.66026	3.45541
	Global Malaspina Deep	MDeep	PRJEB44456		2011-04-28	MP1649	0.2–0.8 µm	-5.75	-170.741			Pacific Ocean. Pacific basin	1.1026	34.6955	153.194	4018	Bathypelagic		3.20188	3.09984	3.09958	3.06286		3.18687	4.3418		2.70255	2.66561	2.66551	2.63558	2.47838
	Global Malaspina Deep	MDeep	PRJEB44456		2011-04-05	MP1788	0.2–0.8 µm	9.22	-163.53			Pacific Ocean. Pacific basin	1.1537	34.692	142.409	3818	Bathypelagic		3.13912	3.05489	3.05467	3.02033		2.68313	3.78408		2.70155	2.79688	2.79672	2.7804	-2.91852
	Global Malaspina Deep	MDeep	PRJEB44456		2011-05-31	MP2159	0.2–0.8 µm	12	-108.06			Pacific Ocean. Pacific basin	1.4552	34.6805	113.029	3103	Bathypelagic		2.55508	2.39934	2.39919	2.38284		6.0954	6.74117		2.2965	2.15995	2.15983	2.1331	7.11527
	Global Malaspina Deep	MDeep	PRJEB44456		2011-05-25	MP2053	0.2–0.8 µm	15.9087	-124.474			Pacific Ocean. Pacific basin	1.1733	34.6897	133.925	4002	Bathypelagic		1.79654	1.73012	1.73	1.71255		3.69734	4.67509		2.63949	2.5206	2.52044	2.49533	5.46184
	Global Malaspina Deep	MDeep	PRJEB44456		2011-04-02	MP0758	0.8–20 µm	-32.8128	12.7692			Atlantic Ocean. Agulhas-Cape basin	0.9196	34.7503	199.296	3902	Bathypelagic		1.81913	1.80618	1.80545	1.78449		0.711529	1.90392		5.837	5.85044	5.84912	5.79536	0.71331
	Global Malaspina Deep	MDeep	PRJEB44456		2011-02-02	MP0739	0.8–20 µm	-31.81	6.84			Atlantic Ocean. Agulhas-Cape basin	1.4922	34.8047	205.798	4001	Bathypelagic		0.896595	0.889994	0.88961	0.880663		0.73624	1.77694		4.81834	4.78242	4.78133	4.73888	1.64911
	Global Malaspina Deep	MDeep	PRJEB44456		2011-01-24	MP0555	0.8–20 µm	-26.91	-21.43			Atlantic Ocean. Brazil basin	2.2513	34.9003	230.776	3199	Bathypelagic		2.61989	2.60063	2.59974	2.57833		0.734941	1.58637		6.32928	6.56831	6.56728	6.51532	-2.93932
	Global Malaspina Deep	MDeep	PRJEB44456		2011-11-01	MP0440	0.8–20 µm	-22.97	-36.95			Atlantic Ocean. Brazil basin	0.5836	34.7347	208.882	3907	Bathypelagic		2.87413	2.84847	2.847	2.80943		0.892555	2.25084		5.71815	5.71193	5.70988	5.62484	1.63194
	Global Malaspina Deep	MDeep	PRJEB44456		2011-08-01	MP0371	0.8–20 µm	-15.83	-33.41			Atlantic Ocean. Brazil basin	1.4542	34.8269	223.018	4003	Bathypelagic		3.57324	3.52475	3.52254	3.50398		1.3571	1.93828		6.63882	6.49937	6.49741	6.48803	2.27127
	Global Malaspina Deep	MDeep	PRJEB44456		2011-05-01	MP0326	0.8–20 µm	-9.12	-30.19			Atlantic Ocean. Brazil basin	1.5802	34.8447	227.614	4001	Bathypelagic		2.19494	2.17132	2.17007	2.14658		1.07609	2.20349		5.69945	5.60432	5.60237	5.53646	2.85964
	Global Malaspina Deep	MDeep	PRJEB44456		2011-02-01	MP0261	0.8–20 µm	-3.03	-27.33			Atlantic Ocean. Brazil basin	1.7369	34.8676	236.013	4002	Bathypelagic		2.66009	2.63327	2.63162	2.59987		1.00853	2.26387		5.96783	5.98596	5.98347	5.90242	1.09598
	Global Malaspina Deep	MDeep	PRJEB44456		2010-12-29	MP0203	0.8–20 µm	7.33	-26			Atlantic Ocean. Canary basin	2.0165	34.8901	231.254	4003	Bathypelagic		2.93394	2.85223	2.85205	2.7818		2.78485	5.18529		3.23925	3.21159	3.21097	3.11917	3.70706
	Global Malaspina Deep	MDeep	PRJEB44456		2010-12-26	MP0144	0.8–20 µm	14.52	-26			Atlantic Ocean. Canary basin	2.0429	34.8948	216.94	4002	Bathypelagic		1.69406	1.68089	1.67993	1.66944		0.777701	1.45355		6.26282	6.15735	6.15546	6.11343	2.38527
	Global Malaspina Deep	MDeep	PRJEB44456		2011-08-07	MP2913	0.8–20 µm	29.97	-23.69			Atlantic Ocean. Canary basin	2.1123	34.9071	223.527	4003	Bathypelagic		3.41468	3.31812	3.31703	3.27726		2.82786	4.02438		4.20059	4.21531	4.21531	4.14965	1.21279
	Global Malaspina Deep	MDeep	PRJEB44456		2011-10-07	MP2968	0.8–20 µm	32.0788	-17.2662			Atlantic Ocean. Canary basin	2.0997	34.9058	221.57	4002	Bathypelagic		2.91431	2.89059	2.88888	2.87263		0.814114	1.43034		7.51593	7.39456	7.36047	7.34759	2.23969
	Global Malaspina Deep	MDeep	PRJEB44456		2011-06-28	MP2633	0.8–20 µm	19.9897	-52.6367			Atlantic Ocean. North American basin	1.9211	34.8889	230.889	4003	Bathypelagic		4.02302	3.99135	3.9896	3.94532		0.787316	1.93144		5.83345	5.81997	5.819	5.76768	1.12744
	Global Malaspina Deep	MDeep	PRJEB44456		2011-01-27	MP0626	0.8–20 µm	-28.62	-11.8			Atlantic Ocean. Out of basins	2.0761	34.8613	220.655	3662	Bathypelagic		2.54406	2.5285	2.52692	2.50987		0.611983	1.34421		7.06721	7.2972	7.29483	7.24513	-2.5176
	Global Malaspina Deep	MDeep	PRJEB44456		2011-02-18	MP0900	0.8–20 µm	-33.55	39.89		Indian	Indian Ocean. Agulhas-Cape basin	0.851	34.7402	199.192	4002	Bathypelagic		2.19022	2.16865	2.16811	2.12833		0.985015	2.82576		4.31559	4.28539	4.28462	4.20686	2.51954
	Global Malaspina Deep	MDeep	PRJEB44456		2011-02-25	MP0959	0.8–20 µm	-27.9783	63.2478		Indian	Indian Ocean. Madagascar basin	1.3208	34.7241	164.931	3500	Bathypelagic		2.49426	2.37291	2.37199	2.35034		4.86528	5.76998		6.20332	6.01548	6.015	5.91193	4.69732
	Global Malaspina Deep	MDeep	PRJEB44456		2011-03-03	MP1091	0.8–20 µm	-29.81	82.62		Indian	Indian Ocean. Mid Indian basin	1.0745	34.7244	176.069	4000	Bathypelagic		2.1685	2.1367	2.13503	2.11965		1.46646	2.25297		5.181	5.32318	5.32062	5.26756	-1.67068
	Global Malaspina Deep	MDeep	PRJEB44456		2011-06-03	MP1140	0.8–20 µm	-29.6525	92.9852		Indian	Indian Ocean. Out of basins	1.8199	34.7266	158.945	2400	Bathypelagic		1.93162	1.90811	1.90561	1.89926		1.21697	1.67519		6.36051	6.37199	6.36654	6.34568	0.233188
	Global Malaspina Deep	MDeep	PRJEB44456		2011-09-03	MP1201	0.8–20 µm	-30.3327	103.308		Indian	Indian Ocean. South Australian basin	0.8069	34.7178	186.08	4001	Bathypelagic		2.13157	2.10458	2.10354	2.08856		1.26649	2.01785		6.47869	6.43452	6.43265	6.38973	1.37308
	Global Malaspina Deep	MDeep	PRJEB44456		2011-04-18	MP1482	0.8–20 µm	-28.4063	179.141			Pacific Ocean. Fiji basin	1.5728	34.6818	140.366	3501	Bathypelagic		2.31826	2.29795	2.29547	2.27623		0.875864	1.81288		6.57405	6.58053	6.55014	6.52347	0.769442
	Global Malaspina Deep	MDeep	PRJEB44456		2011-03-06	MP2252	0.8–20 µm	10.0927	-99.2462			Pacific Ocean. Guatemala basin	1.6156	34.6755	103.806	3008	Bathypelagic		2.72744	2.68764	2.68642	2.62636		1.45897	3.70584		5.29707	5.25498	5.25198	5.13189	3.1184
	Global Malaspina Deep	MDeep	PRJEB44456		2011-04-19	MP1493	0.8–20 µm	-25.49	-179.52			Pacific Ocean. Out of basins	2.0126	34.6456	139.112	2150	Bathypelagic		2.33637	2.27103	2.26961	2.23533		2.79647	4.32476		5.01883	4.97501	4.97281	4.90852	2.19804
	Global Malaspina Deep	MDeep	PRJEB44456		2011-04-28	MP1648	0.8–20 µm	-5.75	-170.741			Pacific Ocean. Pacific basin	1.1026	34.6955	153.194	4018	Bathypelagic		1.90418	1.87701	1.87589	1.84339		1.4272	3.19273		5.25665	5.21581	5.21304	5.1324	2.36374
	Global Malaspina Deep	MDeep	PRJEB44456		2011-04-05	MP1787	0.8–20 µm	9.22	-163.53			Pacific Ocean. Pacific basin	1.1537	34.692	142.409	3818	Bathypelagic		2.23237	2.21333	2.21241	2.17735		0.853099	2.46468		5.20008	5.20729	5.20557	5.13422	1.26646
	Global Malaspina Deep	MDeep	PRJEB44456		2011-05-31	MP2158	0.8–20 µm	12	-108.06			Pacific Ocean. Pacific basin	1.4552	34.6805	113.029	3103	Bathypelagic		2.07633	2.0546	2.05297	2.03359		1.04654	2.05849		5.4948	5.50846	5.50592	5.46059	0.622641
	Global Malaspina Deep	MDeep	PRJEB44456		2011-05-25	MP2052	0.8–20 µm	15.9087	-124.474			Pacific Ocean. Pacific basin	1.1733	34.6897	133.925	4002	Bathypelagic		1.91783	1.89545	1.89457	1.86997		1.16722	2.49588		5.11695	5.2282	5.22671	5.17117	-1.05955
	Global Malaspina Vertical Profile	MProfile	PRJEB52452		2011-01-04	MP0311	0.2–3.0 µm	-7.283	-29.322	SATL	SAtlantic	SATL Trades - South Atlantic Gyral Province (SATG)	27.11	36.48	4.33	3	Epipelagic		15.732	14.4601	14.297	13.7636		8.08517	12.5123		1.93227	1.86083	1.84415	1.77818	7.97436		565.326	45.106	208008	14.385	0.819256	47.14
	Global Malaspina Vertical Profile	MProfile	PRJEB52452		2011-01-04	MP0313	0.2–3.0 µm	-7.283	-29.322	SATL	SAtlantic	SATL Trades - South Atlantic Gyral Province (SATG)	1.96	34.85	5.4	4000	Bathypelagic		13.5688	12.9239	12.8207	12.3898		4.75267	8.68887		3.03422	3.10646	3.06644	2.96461	2.2942		574.412	35.393	138169	10.691	0.48356	30.6054
	Global Malaspina Vertical Profile	MProfile	PRJEB52452		2011-01-04	MP0315	0.2–3.0 µm	-7.283	-29.322	SATL	SAtlantic	SATL Trades - South Atlantic Gyral Province (SATG)	4.15	34.96	5.05	1600	Bathypelagic		13.5489	12.7473	12.5995	12.1308		5.91644	10.4664		2.70695	2.70829	2.66148	2.58946	4.34017		631.9	48.814	91006	7.13923	0.355584	22.019
	Global Malaspina Vertical Profile	MProfile	PRJEB52452		2011-01-04	MP0317	0.2–3.0 µm	-7.283	-29.322	SATL	SAtlantic	SATL Trades - South Atlantic Gyral Province (SATG)	4.68	34.46	3.44	800	Mesopelagic		13.8189	12.8106	12.6627	12.245		7.29648	11.3893		2.56655	2.6673	2.64018	2.54935	0.670101		618.457	46.874	80044	6.24825	0.362852	21.9264
	Global Malaspina Vertical Profile	MProfile	PRJEB52452		2011-01-04	MP0319	0.2–3.0 µm	-7.283	-29.322	SATL	SAtlantic	SATL Trades - South Atlantic Gyral Province (SATG)	8.64	34.78	1.61	400	Mesopelagic		14.3622	13.2662	13.1522	12.8073		7.63138	10.8267		2.24701	2.45918	2.44764	2.36982	-5.46537		603.568	44.955	104209	7.85524	0.43627	26.1144
	Global Malaspina Vertical Profile	MProfile	PRJEB52452		2011-01-04	MP0321	0.2–3.0 µm	-7.283	-29.322	SATL	SAtlantic	SATL Trades - South Atlantic Gyral Province (SATG)	26.6	36.59	4.4	75	Epipelagic		15.8795	14.5835	14.4394	13.7587		8.1614	13.3555		1.98738	1.92343	1.90708	1.81633	8.60706		547.378	46.354	223070	15.2961	0.849614	47.6221
	Global Malaspina Vertical Profile	MProfile	PRJEB52452		2011-01-04	MP0323	0.2–3.0 µm	-7.283	-29.322	SATL	SAtlantic	SATL Trades - South Atlantic Gyral Province (SATG)	21.73	36.5	3.88	120	Epipelagic		14.9156	13.6935	13.5512	12.7324		8.19386	14.637		2.26725	2.22419	2.211	2.06856	8.76384		496.295	51.152	371006	27.0937	1.20694	67.4762
	Global Malaspina Vertical Profile	MProfile	PRJEB52452		2011-01-22	MP0528	0.2–3.0 µm	-25.868	-27.567	SATL	SAtlantic	SATL Trades - South Atlantic Gyral Province (SATG)	25.19	36.5	4.49	3	Epipelagic		16.3135	14.6678	14.6004	13.9241		10.0881	14.647		1.82428	1.70698	1.70154	1.60682	11.92		557.968	35.084	242460	16.5301	0.853382	50.9015
	Global Malaspina Vertical Profile	MProfile	PRJEB52452		2011-01-22	MP0530	0.2–3.0 µm	-25.868	-27.567	SATL	SAtlantic	SATL Trades - South Atlantic Gyral Province (SATG)	1.63	34.81	5.14	4000	Bathypelagic		13.5225	12.8264	12.7703	12.1837		5.14765	9.90058		3.19826	3.16385	3.11936	2.98134	6.78233		594.295	34.054	139003	10.8373	0.465398	29.9
	Global Malaspina Vertical Profile	MProfile	PRJEB52452		2011-01-22	MP0532	0.2–3.0 µm	-25.868	-27.567	SATL	SAtlantic	SATL Trades - South Atlantic Gyral Province (SATG)	2.53	34.9	5.43	3300	Bathypelagic		14.2411	13.3251	13.268	12.7996		6.43172	10.122		2.90947	3.05359	3.03246	2.92807	-0.638975		641.114	48.497	125917	9.4496	0.42967	27.0824
	Global Malaspina Vertical Profile	MProfile	PRJEB52452		2011-01-22	MP0534	0.2–3.0 µm	-25.868	-27.567	SATL	SAtlantic	SATL Trades - South Atlantic Gyral Province (SATG)	2.98	34.93	5.34	2400	Bathypelagic		14.3541	13.5944	13.5316	13.0483		5.29291	9.09751		3.17293	3.20866	3.15165	3.06621	3.36345		629.454	47.102	121452	8.93398	0.417051	26.6373
	Global Malaspina Vertical Profile	MProfile	PRJEB52452		2011-01-22	MP0536	0.2–3.0 µm	-25.868	-27.567	SATL	SAtlantic	SATL Trades - South Atlantic Gyral Province (SATG)	4.53	34.35	4.39	850	Mesopelagic		14.1211	13.1163	13.0665	12.7406		7.11584	9.77654		2.59489	2.48814	2.47209	2.39602	7.66398		637.653	47.83	128009	9.75956	0.470241	28.4981
	Global Malaspina Vertical Profile	MProfile	PRJEB52452		2011-01-22	MP0538	0.2–3.0 µm	-25.868	-27.567	SATL	SAtlantic	SATL Trades - South Atlantic Gyral Province (SATG)	9.32	34.72	4.29	550	Mesopelagic		13.1043	12.6023	12.5406	12.1037		3.8311	7.63589		2.67351	2.64895	2.62526	2.50846	6.17355		605.475	45.429	75817	6.01612	0.420603	26.7811
	Global Malaspina Vertical Profile	MProfile	PRJEB52452		2011-01-22	MP0540	0.2–3.0 µm	-25.868	-27.567	SATL	SAtlantic	SATL Trades - South Atlantic Gyral Province (SATG)	19.28	36.21	4.8	130	Epipelagic		15.381	13.9836	13.8127	12.6416		9.08523	17.8104		2.25527	2.18932	2.1556	1.97154	12.5807		635.126	49.756	256486	18.3419	0.900072	52.2648
	Global Malaspina Vertical Profile	MProfile	PRJEB52452		2011-02-05	MP0778	0.2–3.0 µm	-33.233	15.34	BENG	Indian	BENG Coastal - Benguela Current Coastal Province	20.66	35.56	4.85	3	Epipelagic		15.5459	14.2306	14.1724	13.2516		8.46075	14.7582		2.11287	1.964	1.95895	1.82746	13.5084		579.221	35.011	382362	26.869	1.08109	66.4251
	Global Malaspina Vertical Profile	MProfile	PRJEB52452		2011-02-05	MP0780	0.2–3.0 µm	-33.233	15.34	BENG	Indian	BENG Coastal - Benguela Current Coastal Province	2.36	34.85	4.94	3200	Bathypelagic		12.4998	12.1761	12.0636	11.4833		2.59006	8.1325		2.96655	3.25172	3.21401	3.0045	-1.27905		613.286	36.392	62167	5.10566	0.26563	18.9132
	Global Malaspina Vertical Profile	MProfile	PRJEB52452		2011-02-05	MP0782	0.2–3.0 µm	-33.233	15.34	BENG	Indian	BENG Coastal - Benguela Current Coastal Province	2.57	34.86	4.91	2600	Bathypelagic		13.168	12.9626	12.9056	12.3339		1.55968	6.33443		3.22	3.23599	3.21137	3.055	5.12398		709.763	50.894	56604	4.3667	0.296017	20.5924
	Global Malaspina Vertical Profile	MProfile	PRJEB52452		2011-02-05	MP0784	0.2–3.0 µm	-33.233	15.34	BENG	Indian	BENG Coastal - Benguela Current Coastal Province	3.02	34.59	3.76	1200	Bathypelagic		13.1854	12.6176	12.5593	11.9309		4.30658	9.51401		2.86031	2.89541	2.87396	2.7345	4.39849		692.581	51.273	76741	6.08208	0.33766	22.6762
	Global Malaspina Vertical Profile	MProfile	PRJEB52452		2011-02-05	MP0786	0.2–3.0 µm	-33.233	15.34	BENG	Indian	BENG Coastal - Benguela Current Coastal Province	4.53	34.37	4.37	725	Mesopelagic		13.4665	12.515	12.4658	12.1549		7.06567	9.73938		2.3003	2.33892	2.33514	2.2777	0.982341		669.769	49.746	57751	4.61455	0.287949	17.6601
	Global Malaspina Vertical Profile	MProfile	PRJEB52452		2011-02-05	MP0788	0.2–3.0 µm	-33.233	15.34	BENG	Indian	BENG Coastal - Benguela Current Coastal Province	9.41	34.72	4.5	350	Mesopelagic		14.5713	13.5576	13.4962	13.0178		6.95656	10.661		2.15508	2.26895	2.23401	2.15792	-0.131681		612.308	45.528	117680	8.67998	0.480386	29.8769
	Global Malaspina Vertical Profile	MProfile	PRJEB52452		2011-02-05	MP0790	0.2–3.0 µm	-33.233	15.34	BENG	Indian	BENG Coastal - Benguela Current Coastal Province	18.3	35.53	4.9	56	Epipelagic		13.2876	12.5388	12.4785	12.0708		5.6351	9.15766		2.44091	2.33546	2.33012	2.26317	7.28179		620.476	44.302	305252	24.3446	0.830772	56.1598
	Global Malaspina Vertical Profile	MProfile	PRJEB52452		2011-02-17	MP0878	0.2–3.0 µm	-33.907	37.042	ISSG	Indian	ISSG Trades - Indian S. Subtropical Gyre Province	1.11	34.74	4.67	4000	Bathypelagic		11.5053	10.543	10.4753	10.0473		8.36382	12.6722		3.16183	3.04094	3.0151	2.89131	8.5556		593.479	44.16	118391	11.2294	0.425172	27.9246
	Global Malaspina Vertical Profile	MProfile	PRJEB52452		2011-02-17	MP0880	0.2–3.0 µm	-33.907	37.042	ISSG	Indian	ISSG Trades - Indian S. Subtropical Gyre Province	2.27	34.81		3000	Bathypelagic		12.2469	11.3677	11.2934	10.9129		7.17939	10.8931		3.16276	2.99096	2.95348	2.87424	9.12253		655.321	48.184	86804	7.63604	0.315953	20.6894
	Global Malaspina Vertical Profile	MProfile	PRJEB52452		2011-02-17	MP0882	0.2–3.0 µm	-33.907	37.042	ISSG	Indian	ISSG Trades - Indian S. Subtropical Gyre Province	5.31	34.43	4.18	1200	Bathypelagic		12.4017	11.4026	11.3481	11.0896		8.05673	10.5798		2.31711	2.22942	2.22475	2.17911	5.95573		653.992	48.555	70944	6.22176	0.31276	19.0251
	Global Malaspina Vertical Profile	MProfile	PRJEB52452		2011-02-17	MP0884	0.2–3.0 µm	-33.907	37.042	ISSG	Indian	ISSG Trades - Indian S. Subtropical Gyre Province	10.08	34.82	4.65	800	Mesopelagic		13.1021	11.3875	11.3024	11.0226		13.0863	15.8716		2.01418	2.27451	2.28952	2.19885	-9.16858		607.759	45.54	155481	13.6537	0.579881	35.7267
	Global Malaspina Vertical Profile	MProfile	PRJEB52452		2011-02-17	MP0886	0.2–3.0 µm	-33.907	37.042	ISSG	Indian	ISSG Trades - Indian S. Subtropical Gyre Province	13.54	35.29	4.56	450	Mesopelagic		13.9451	12.8825	12.7866	12.4406		7.62022	10.7889		2.36292	2.56277	2.54495	2.45771	-4.01143		614.636	48.651	116552	9.04732	0.461532	27.5173
	Global Malaspina Vertical Profile	MProfile	PRJEB52452		2011-02-17	MP0888	0.2–3.0 µm	-33.907	37.042	ISSG	Indian	ISSG Trades - Indian S. Subtropical Gyre Province	19.23	35.57	4.64	85	Epipelagic		13.4835	12.5959	12.4594	11.4303		6.58265	15.2275		2.361	2.27048	2.25407	2.05229	13.075		595.044	42.168	245916	19.5234	0.978433	55.7288
	Global Malaspina Vertical Profile	MProfile	PRJEB52452		2011-03-07	MP1154	0.2–3.0 µm	-29.574	96.407	ISSG	Indian	ISSG Trades - Indian S. Subtropical Gyre Province	1.79	34.73	3.83	2600	Bathypelagic		12.5687	11.9888	11.9287	11.4868		4.61414	8.60811		3.19584	3.18722	3.15829	3.04428	4.74224		567.911	36.021	97122	8.10107	0.295318	19.8897
	Global Malaspina Vertical Profile	MProfile	PRJEB52452		2011-03-07	MP1162	0.2–3.0 µm	-29.574	96.407	ISSG	Indian	ISSG Trades - Indian S. Subtropical Gyre Province	2.69	34.68	3.31	1800	Bathypelagic		13.718	12.8893	12.8032	12.3877		6.04119	9.69801		2.85189	2.91873	2.88999	2.79712	1.92046		672.88	50.986	91697	7.11419	0.312972	20.4248
	Global Malaspina Vertical Profile	MProfile	PRJEB52452		2011-03-07	MP1164	0.2–3.0 µm	-29.574	96.407	ISSG	Indian	ISSG Trades - Indian S. Subtropical Gyre Province	4.99	34.37	4.22	950	Mesopelagic		14.0944	13.0131	12.9174	12.4978		7.67154	11.3274		2.47223	2.52787	2.50616	2.42794	1.7913		651.886	48.481	47836	3.67598	0.246712	14.761
	Global Malaspina Vertical Profile	MProfile	PRJEB52452		2011-03-07	MP1166	0.2–3.0 µm	-29.574	96.407	ISSG	Indian	ISSG Trades - Indian S. Subtropical Gyre Province	9.21	34.67	5.01	650	Mesopelagic		13.2904	12.2307	12.1837	11.8702		7.97367	10.6863		2.23392	2.42446	2.4204	2.36811	-6.00661		597.362	45.29	103058	8.42616	0.411404	24.7273
	Global Malaspina Vertical Profile	MProfile	PRJEB52452		2011-03-07	MP1174	0.2–3.0 µm	-29.574	96.407	ISSG	Indian	ISSG Trades - Indian S. Subtropical Gyre Province	16	35.68	5.07	114	Epipelagic		14.6144	13.3104	13.1516	11.6628		8.92295	20.1965		2.49603	2.32838	2.29998	2.01978	19.0806		600.392	43.6	235519	17.6943	0.935025	52.7198
	Global Malaspina Vertical Profile	MProfile	PRJEB52452		2011-03-07	MP1176	0.2–3.0 µm	-29.574	96.407	ISSG	Indian	ISSG Trades - Indian S. Subtropical Gyre Province	21.74	35.79	4.64	3	Epipelagic		14.8334	13.618	13.5567	13.2923		8.1933	10.3889		1.80208	1.7545	1.74707	1.71326	4.9286		562.024	35.887	251862	18.4947	0.985946	59.5236
	Global Malaspina Vertical Profile	MProfile	PRJEB52452		2011-03-07	MP1178	0.2–3.0 µm	-29.574	96.407	ISSG	Indian	ISSG Trades - Indian S. Subtropical Gyre Province	10.8	34.89	5.21	420	Mesopelagic		13.3035	12.2804	12.1956	11.8037		7.69004	11.2735		2.27922	2.43651	2.40162	2.35921	-3.50987		602.128	35.351	164918	13.4293	0.585167	34.5251
	Global Malaspina Vertical Profile	MProfile	PRJEB52452		2011-03-25	MP1409	0.2–3.0 µm	-40.55	142.497	SSTC	SPacific	SSTC Westerlies - S. Subtropical Convergence Province	1.47	34.73	4.09	3300	Bathypelagic		13.847	13.0589	12.87	12.4304		5.69096	10.23		2.90921	3.1443	3.12443	3.0115	-3.51628		613.217	41.817	114540	8.771	0.349864	22.8429
	Global Malaspina Vertical Profile	MProfile	PRJEB52452		2011-03-25	MP1411	0.2–3.0 µm	-40.55	142.497	SSTC	SPacific	SSTC Westerlies - S. Subtropical Convergence Province	1.76	34.73	3.9	2800	Bathypelagic		14.0028	13.3793	13.2009	12.6976		4.45239	9.32079		2.91454	2.81659	2.79325	2.68943	7.72382		651.964	50.581	101564	7.5911	0.319885	20.9056
	Global Malaspina Vertical Profile	MProfile	PRJEB52452		2011-03-25	MP1413	0.2–3.0 µm	-40.55	142.497	SSTC	SPacific	SSTC Westerlies - S. Subtropical Convergence Province	5.22	34.4	4.16	865	Mesopelagic		14.5729	13.4444	13.2702	12.8706		7.74358	11.6809		2.37623	2.40434	2.38515	2.33436	1.7621		652.621	52.255	84628	6.29466	0.35058	21.0669
	Global Malaspina Vertical Profile	MProfile	PRJEB52452		2011-03-25	MP1415	0.2–3.0 µm	-40.55	142.497	SSTC	SPacific	SSTC Westerlies - S. Subtropical Convergence Province	8.65	34.59	4.85	550	Mesopelagic		13.6332	12.6747	12.5438	12.2343		7.03036	10.2611		2.12393	2.20177	2.18044	2.12626	-0.109608		600.017	47.578	111883	8.82725	0.46831	27.426
	Global Malaspina Vertical Profile	MProfile	PRJEB52452		2011-03-25	MP1417	0.2–3.0 µm	-40.55	142.497	SSTC	SPacific	SSTC Westerlies - S. Subtropical Convergence Province	10.85	34.95	5.32	275	Mesopelagic		14.9517	14.1198	13.9794	13.4677		5.56415	9.9255		2.10141	2.14519	2.13406	2.05746	2.09141		584.919	45.187	358577	25.3954	1.09733	63.2656
	Global Malaspina Vertical Profile	MProfile	PRJEB52452		2011-03-25	MP1419	0.2–3.0 µm	-40.55	142.497	SSTC	SPacific	SSTC Westerlies - S. Subtropical Convergence Province	13.43	35.11	5.19	70	Epipelagic		14.2388	13.5206	13.394	13.0741		5.04376	8.17973		2.3361	2.41513	2.40152	2.34285	-0.288844		575.688	38.936	275138	20.3495	0.826834	49.1617
	Global Malaspina Vertical Profile	MProfile	PRJEB52452		2011-03-25	MP1421	0.2–3.0 µm	-40.55	142.497	SSTC	SPacific	SSTC Westerlies - S. Subtropical Convergence Province	15.75	34.99	5.23	3	Epipelagic		14.2688	13.3222	13.2228	12.5645		6.6341	11.9443		2.09235	2.0032	1.99141	1.89168	9.59064		593.831	42.822	336748	25.2772	1.10798	67.0483
	Global Malaspina Vertical Profile	MProfile	PRJEB52452		2011-04-20	MP1517	0.2–3.0 µm	-23.377	-178.211	SPSG	SPacific	SPSG Westerlies - S. Pacific Subtropical Gyre Province	26.67	35.28	4.22	3	Epipelagic		15.2954	14.0862	13.8914	13.0347		7.90563	14.7805		2.08466	1.99749	1.97839	1.85566	10.9849		601.668	43.444	272484	19.344	0.93858	55.0433
	Global Malaspina Vertical Profile	MProfile	PRJEB52452		2011-04-20	MP1519	0.2–3.0 µm	-23.377	-178.211	SPSG	SPacific	SPSG Westerlies - S. Pacific Subtropical Gyre Province	2.39	34.62	3.12	2500	Bathypelagic		13.0213	12.6903	12.4926	12.0454		2.54176	7.49487		3.21172	3.38382	3.34186	3.2457	-1.05805		585.004	37.887	82192	6.47675	0.277107	18.4513
	Global Malaspina Vertical Profile	MProfile	PRJEB52452		2011-04-20	MP1521	0.2–3.0 µm	-23.377	-178.211	SPSG	SPacific	SPSG Westerlies - S. Pacific Subtropical Gyre Province	2.45	34.61	3.15	2000	Bathypelagic		13.9269	13.4135	13.2229	12.8139		3.6865	7.99184		2.79255	2.73427	2.7115	2.63436	5.66478		664.288	55.111	109932	8.19562	0.358893	23.4869
	Global Malaspina Vertical Profile	MProfile	PRJEB52452		2011-04-20	MP1523	0.2–3.0 µm	-23.377	-178.211	SPSG	SPacific	SPSG Westerlies - S. Pacific Subtropical Gyre Province	6.45	34.37	4.51	750	Mesopelagic		13.6237	12.8512	12.6718	12.3771		5.6704	9.15051		2.74002	2.58743	2.56829	2.56212	6.49265		653.687	52.755	87215	6.78651	0.367573	22.0015
	Global Malaspina Vertical Profile	MProfile	PRJEB52452		2011-04-20	MP1525	0.2–3.0 µm	-23.377	-178.211	SPSG	SPacific	SPSG Westerlies - S. Pacific Subtropical Gyre Province	6.45	34.37	4.51	350	Mesopelagic		13.8547	13.0242	12.8356	12.5618		5.99437	9.33199		2.39125	2.51636	2.48271	2.42729	-1.50725		598.076	49.751	185693	14.2575	0.61284	35.7428
	Global Malaspina Vertical Profile	MProfile	PRJEB52452		2011-04-20	MP1527	0.2–3.0 µm	-23.377	-178.211	SPSG	SPacific	SPSG Westerlies - S. Pacific Subtropical Gyre Province	20.86	35.63	3.84	200	Epipelagic		15.2805	14.401	14.121	13.7886		5.75526	9.76338		2.40914	2.48029	2.44377	2.40284	0.261442		582.514	47.726	480401	33.3588	1.16869	67.5108
	Global Malaspina Vertical Profile	MProfile	PRJEB52452		2011-04-20	MP1529	0.2–3.0 µm	-23.377	-178.211	SPSG	SPacific	SPSG Westerlies - S. Pacific Subtropical Gyre Province	23.62	35.69	4.23	110	Epipelagic		15.0719	14.2629	13.9861	13.3183		5.36733	11.6345		2.42437	2.32691	2.29934	2.18607	9.82901		577.244	44.753	286844	20.1112	0.946067	53.8097
	Global Malaspina Vertical Profile	MProfile	PRJEB52452		2011-04-29	MP1672	0.2–3.0 µm	-3.41	-169.463	PEQD	NPacific	PEQD Trades - Pacific Equatorial Divergence Province	28.13	35.39	4.22	3	Epipelagic		16.2616	15.0956	14.8141	14.0891		7.17038	13.3596		2.10433	2.06255	2.03313	1.93314	8.13506		608.526	53.777	245237	16.2456	0.841079	50.6121
	Global Malaspina Vertical Profile	MProfile	PRJEB52452		2011-04-29	MP1674	0.2–3.0 µm	-3.41	-169.463	PEQD	NPacific	PEQD Trades - Pacific Equatorial Divergence Province	1.4	34.7	3.57	4000	Bathypelagic		13.5178	13.2185	13.0006	12.4552		2.21375	7.86082		3.41971	3.47663	3.43928	3.21605	5.95556		707.24	56.737	92705	7.01325	0.276256	18.8326
	Global Malaspina Vertical Profile	MProfile	PRJEB52452		2011-04-29	MP1676	0.2–3.0 µm	-3.41	-169.463	PEQD	NPacific	PEQD Trades - Pacific Equatorial Divergence Province	3	34.6	2.25	1500	Bathypelagic		13.1567	12.7829	12.6147	12.1953		2.84112	7.30756		2.95303	3.00651	2.98404	2.89642	1.91699		679.94	53.403	97357	7.61619	0.297475	19.8075
	Global Malaspina Vertical Profile	MProfile	PRJEB52452		2011-04-29	MP1678	0.2–3.0 µm	-3.41	-169.463	PEQD	NPacific	PEQD Trades - Pacific Equatorial Divergence Province	6.71	34.56	1.72	650	Mesopelagic		14.2339	13.1928	13.0489	12.6656		7.31413	11.0181		2.49687	2.74619	2.70338	2.5909	-3.76594		647.855	58.071	83119	6.30034	0.333007	20.7077
	Global Malaspina Vertical Profile	MProfile	PRJEB52452		2011-04-29	MP1680	0.2–3.0 µm	-3.41	-169.463	PEQD	NPacific	PEQD Trades - Pacific Equatorial Divergence Province	7.42	34.59	1.48	580	Mesopelagic		14.6131	13.4604	13.2649	12.9194		7.88785	11.5903		2.34637	2.37344	2.34533	2.28773	2.49933		631.17	55.918	81012	6.01852	0.329342	20.6017
	Global Malaspina Vertical Profile	MProfile	PRJEB52452		2011-04-29	MP1682	0.2–3.0 µm	-3.41	-169.463	PEQD	NPacific	PEQD Trades - Pacific Equatorial Divergence Province	8.47	34.65	1.67	450	Mesopelagic		15.245	13.9729	13.7812	13.3744		8.34407	12.2701		2.42606	2.43229	2.39893	2.31121	4.73403		606.608	56.986	99010	7.08584	0.407045	24.1132
	Global Malaspina Vertical Profile	MProfile	PRJEB52452		2011-04-29	MP1684	0.2–3.0 µm	-3.41	-169.463	PEQD	NPacific	PEQD Trades - Pacific Equatorial Divergence Province	28.03	35.42	4.22	65	Epipelagic		15.0965	14.1132	13.861	13.1497		6.51362	12.8962		2.30023	2.19709	2.17202	2.05781	10.5393		629.866	52.227	327506	23.2056	1.03407	58.3987
	Global Malaspina Vertical Profile	MProfile	PRJEB52452		2011-05-14	MP1845	0.2–3.0 µm	21.89	-155.664	NPTG	NPacific	NPTG Trades - N. Pacific Tropical Gyre Province	1.47	34.69	3.16	4000	Bathypelagic		12.5311	12.3418	12.194	11.722		1.51074	6.45656		3.58084	3.55488	3.52929	3.4012	5.01674		662.052	51.196	108098	8.75871	0.355218	24.7829
	Global Malaspina Vertical Profile	MProfile	PRJEB52452		2011-05-14	MP1847	0.2–3.0 µm	21.89	-155.664	NPTG	NPacific	NPTG Trades - N. Pacific Tropical Gyre Province	2.2	34.62	1.9	2000	Bathypelagic		13.8288	13.4507	13.2333	12.8566		2.73385	7.0299		3.1942	3.08731	3.05712	2.98932	6.41404		697.089	56.569	117824	8.75967	0.360991	24.2893
	Global Malaspina Vertical Profile	MProfile	PRJEB52452		2011-05-14	MP1849	0.2–3.0 µm	21.89	-155.664	NPTG	NPacific	NPTG Trades - N. Pacific Tropical Gyre Province	5.07	34.32	0.67	730	Mesopelagic		14.0834	13.3239	12.9882	12.6443		5.39223	10.218		2.67977	2.8213	2.75311	2.69011	-0.38592		672.532	53.903	120217	9.02263	0.374093	24.0974
	Global Malaspina Vertical Profile	MProfile	PRJEB52452		2011-05-14	MP1851	0.2–3.0 µm	21.89	-155.664	NPTG	NPacific	NPTG Trades - N. Pacific Tropical Gyre Province	7.1	34.09	2.05	500	Mesopelagic		13.7703	12.9749	12.855	12.489		5.77571	9.30451		2.57116	2.72099	2.70152	2.63244	-2.38312		643.571	52.57	91956	7.0872	0.332436	21.3348
	Global Malaspina Vertical Profile	MProfile	PRJEB52452		2011-05-14	MP1853	0.2–3.0 µm	21.89	-155.664	NPTG	NPacific	NPTG Trades - N. Pacific Tropical Gyre Province	12.83	34.22	3.22	320	Mesopelagic		14.4235	13.6737	13.5362	13.1561		5.19848	8.78732		2.44815	2.44336	2.41932	2.36614	3.34987		640.604	50.984	147366	10.7773	0.489113	29.0084
	Global Malaspina Vertical Profile	MProfile	PRJEB52452		2011-05-14	MP1855	0.2–3.0 µm	21.89	-155.664	NPTG	NPacific	NPTG Trades - N. Pacific Tropical Gyre Province	23.46	35.23	4.57	125	Epipelagic		14.8309	14.0399	13.8239	13.1176		5.3337	11.5523		2.22071	2.16342	2.13994	2.03083	8.55045		592.534	47.55	236722	16.8607	0.823897	46.0717
	Global Malaspina Vertical Profile	MProfile	PRJEB52452		2011-05-14	MP1857	0.2–3.0 µm	21.89	-155.664	NPTG	NPacific	NPTG Trades - N. Pacific Tropical Gyre Province	24.65	34.76	4.5	3	Epipelagic		16.8671	15.8799	15.6215	15.078		5.85295	10.607		1.95469	1.9166	1.90452	1.83131	6.31163		558.875	40.557	222625	14.0193	0.716617	42.5292
	Global Malaspina Vertical Profile	MProfile	PRJEB52452		2011-05-15	MP1879	0.2–3.0 µm	21.57	-153.418	NPTG	NPacific	NPTG Trades - N. Pacific Tropical Gyre Province	7.18	34.2	1.23	500	Mesopelagic		12.9807	12.0504	11.9564	11.6581		7.16641	10.1891		2.40419	2.4036	2.39944	2.32497	3.29528		592.936	41.04	72155	5.98776	0.298032	18.8617
	Global Malaspina Vertical Profile	MProfile	PRJEB52452		2011-06-02	MP2231	0.2–3.0 µm	10.759	-102.442	PNEC	NPacific	PNEC Trades - N. Pacific Equatorial Countercurrent Province	1.85	34.67	2.32	2800	Bathypelagic		14.1689	13.346	13.2253	12.8684		5.80781	9.17885		2.8452	2.84738	2.81128	2.76348	2.8722		657.742	43.766	142693	10.6918	0.47955	29.841
	Global Malaspina Vertical Profile	MProfile	PRJEB52452		2011-06-02	MP2233bis	0.2–3.0 µm	10.759	-102.442	PNEC	NPacific	PNEC Trades - N. Pacific Equatorial Countercurrent Province	2.26	34.65	1.86	2000	Bathypelagic		16.525	15.4781	15.3535	14.9157		6.33546	9.73872		2.78501	3.01286	2.96893	2.93398	-5.34884		620.973	49.947	138833	8.96966	0.495612	30.1481
	Global Malaspina Vertical Profile	MProfile	PRJEB52452		2011-06-02	MP2235	0.2–3.0 µm	10.759	-102.442	PNEC	NPacific	PNEC Trades - N. Pacific Equatorial Countercurrent Province	5.74	34.56	0.1	780	Mesopelagic		13.5204	12.5321	12.4442	12.1395		7.31007	10.2134		2.52128	2.55906	2.54634	2.46907	2.07107		607.108	47.32	103082	8.22544	0.460602	27.9874
	Global Malaspina Vertical Profile	MProfile	PRJEB52452		2011-06-02	MP2237	0.2–3.0 µm	10.759	-102.442	PNEC	NPacific	PNEC Trades - N. Pacific Equatorial Countercurrent Province	7.09	34.58	0.02	600	Mesopelagic		14.5397	13.8641	13.7191	13.47		4.64656	7.35716		2.70542	2.74071	2.71969	2.67113	1.26771		606.847	45.802	227740	16.4266	0.796194	48.9217
	Global Malaspina Vertical Profile	MProfile	PRJEB52452		2011-06-02	MP2239	0.2–3.0 µm	10.759	-102.442	PNEC	NPacific	PNEC Trades - N. Pacific Equatorial Countercurrent Province	11.12	34.75	0.12	280	Mesopelagic		13.947	12.6965	12.6183	12.2936		8.96613	11.8547		2.12626	2.1568	2.14677	2.1098	0.774143		612.919	46.145	104755	8.25072	0.521221	33.094
	Global Malaspina Vertical Profile	MProfile	PRJEB52452		2011-06-02	MP2241	0.2–3.0 µm	10.759	-102.442	PNEC	NPacific	PNEC Trades - N. Pacific Equatorial Countercurrent Province	26.14	34.02	3.4	37	Epipelagic		14.4685	13.3953	13.1387	12.152		7.41741	16.0105		2.28925	2.19544	2.15985	1.99205	12.9823		629.572	41.283	348249	25.9979	1.17065	68.9351
	Global Malaspina Vertical Profile	MProfile	PRJEB52452		2011-06-02	MP2243	0.2–3.0 µm	10.759	-102.442	PNEC	NPacific	PNEC Trades - N. Pacific Equatorial Countercurrent Province	29.28	33.46	4.18	3	Epipelagic		16.1191	14.2759	14.0544	12.8771		11.4349	20.1128		2.11067	1.98829	1.96445	1.81601	13.9605		588.059	38.843	315030	22.0673	1.10725	64.971
	Global Malaspina Vertical Profile	MProfile	PRJEB52452		2011-06-29	MP2654	0.2–3.0 µm	20.804	-50.143	NATR	NAtlantic	NATR Trades - N. Atlantic Tropical Gyral Province (TRPG)	4.79	35.01	4.59	1500	Bathypelagic		12.9861	12.5255	12.4477	12.0581		3.54744	7.14653		3.07316	3.28263	3.26418	3.18147	-3.52432		620.78	43.223	87437	6.98074	0.309195	20.3544
	Global Malaspina Vertical Profile	MProfile	PRJEB52452		2011-06-29	MP2658	0.2–3.0 µm	20.804	-50.143	NATR	NAtlantic	NATR Trades - N. Atlantic Tropical Gyral Province (TRPG)	12.3	35.63	2.63	535	Mesopelagic		14.8228	13.9101	13.8096	13.3281		6.15766	10.0837		2.49524	2.59855	2.583	2.50156	-0.253502		610.793	56.47	102389	7.36078	0.388829	24.0918
	Global Malaspina Vertical Profile	MProfile	PRJEB52452		2011-07-05	MP2809	0.2–3.0 µm	26.911	-32.837	NASE	NAtlantic	NASE Westerlies - N. Atlantic Subtropical Gyral Province (East) (STGE)	2.44	34.91	5.22	4000	Bathypelagic		12.8755	12.1245	12.0475	11.6777		5.83341	9.30345		2.51898	2.60274	2.59123	2.50915	0.390253		618.628	47.985	143049	11.7984	0.516098	30.6107
	Global Malaspina Vertical Profile	MProfile	PRJEB52452		2011-07-05	MP2811	0.2–3.0 µm	26.911	-32.837	NASE	NAtlantic	NASE Westerlies - N. Atlantic Subtropical Gyral Province (East) (STGE)	3.18	34.99	5.25	2500	Bathypelagic		12.4462	12.0956	11.9811	11.5711		2.81663	7.03092		3.43966	3.47738	3.45465	3.33065	3.16922		591.871	47.605	131969	10.9105	0.402152	26.5496
	Global Malaspina Vertical Profile	MProfile	PRJEB52452		2011-07-05	MP2813	0.2–3.0 µm	26.911	-32.837	NASE	NAtlantic	NASE Westerlies - N. Atlantic Subtropical Gyral Province (East) (STGE)	7.63	35.25	3.59	1000	Mesopelagic		13.8362	12.9461	12.8421	12.5453		6.43353	9.33042		2.67523	2.68006	2.66428	2.61166	2.37623		659.378	52.008	115579	8.92773	0.461044	27.3949
	Global Malaspina Vertical Profile	MProfile	PRJEB52452		2011-07-05	MP2815	0.2–3.0 µm	26.911	-32.837	NASE	NAtlantic	NASE Westerlies - N. Atlantic Subtropical Gyral Province (East) (STGE)	8.4	35.27	3.35	900	Mesopelagic		13.7081	13.0636	12.9725	12.6458		4.70199	7.74989		2.05755	2.06471	2.05462	2.00477	2.56489		593.852	47.602	128688	9.85089	0.608994	33.0593
	Global Malaspina Vertical Profile	MProfile	PRJEB52452		2011-07-05	MP2817	0.2–3.0 µm	26.911	-32.837	NASE	NAtlantic	NASE Westerlies - N. Atlantic Subtropical Gyral Province (East) (STGE)	14.52	35.99	3.98	430	Mesopelagic		13.5992	12.5855	12.471	12.1518		7.45417	10.6434		2.43268	2.66253	2.64782	2.5603	-5.24615		542.433	39.072	161238	12.8114	0.66826	37.1466
	Global Malaspina Vertical Profile	MProfile	PRJEB52452		2011-07-05	MP2819	0.2–3.0 µm	26.911	-32.837	NASE	NAtlantic	NASE Westerlies - N. Atlantic Subtropical Gyral Province (East) (STGE)	20.05	36.99	4.62	150	Epipelagic		15.1232	14.0601	13.9185	13.3935		7.02948	11.4374		1.97194	1.94278	1.93155	1.84592	6.39027		555.121	44.265	230816	16.4164	0.865573	47.9964
	Global Malaspina Vertical Profile	MProfile	PRJEB52452		2011-07-05	MP2821	0.2–3.0 µm	26.911	-32.837	NASE	NAtlantic	NASE Westerlies - N. Atlantic Subtropical Gyral Province (East) (STGE)	23.87	37.53	4.49	3	Epipelagic		15.1367	13.907	13.7777	13.5496		8.12411	10.4853		1.89698	1.82423	1.81697	1.78762	5.76482		553.488	36.356	221671	15.9395	0.871996	51.9206
	Global Malaspina Vertical Profile	MProfile	PRJEB52452		2011-01-19	MP464	0.2–3.0 µm	-24.315	-36.222	SATL	SAtlantic	SATL Trades - South Atlantic Gyral Province (SATG)	5.51	34.38	4.44	750	Mesopelagic		12.8604	12.3811	12.3053	11.8313		3.72704	8.00245		2.89259	2.88042	2.84656	2.73248	5.53529		575.279	42.254	149700	7.23194	0.7505	27.9725
	Global Malaspina Vertical Profile	MProfile	PRJEB52452		2011-01-19	MP468	0.2–3.0 µm	-24.315	-36.222	SATL	SAtlantic	SATL Trades - South Atlantic Gyral Province (SATG)	13.69	35.26	4.44	320	Mesopelagic		13.2974	12.058	11.9834	11.7507		9.32013	11.6317		2.58215	3.01381	2.98806	2.92576	-13.3072		639.221	49.046	87203	24.4243	0.216031	55.4868
	Tara Ocean Polar Arctic Circle	TOPAC	PRJEB9740	ERR3589554	2013-08-15T00:30:00Z	TARA_B110000238	0.22–3.0 µm	78.2518	91.8557	AO	[AO] Arctic Ocean (MRGID:1906)		-1.64974	32.9508	388.304	5	Epipelagic		38.7695	21.4724	21.4724	20.0533		44.6152	48.2755		2.62846	2.22932	2.22932	2.08356	20.7309
	Tara Ocean Polar Arctic Circle	TOPAC	PRJEB9740	ERR3589555	2013-08-27T01:53:00Z	TARA_B110000259	0.22–3.0 µm	77.9028	117.154	AO	[AO] Arctic Ocean (MRGID:1906)		0.10149	28.8205	363.649	5	Epipelagic		31.5623	19.7902	19.7902	18.6252		37.2981	40.9891		2.34095	2.25182	2.25182	2.12287	9.31604
	Tara Ocean Polar Arctic Circle	TOPAC	PRJEB9740	ERR3589556	2013-09-11T20:00:00Z	TARA_B110000971	0.22–3.0 µm	73.3833	-168.133	AO	[AO] Arctic Ocean (MRGID:1906)		-0.585333	27.442	368.663	5	Epipelagic		39.962	25.7001	25.7001	24.2219		35.6886	39.3877		2.50407	2.38735	2.38735	2.24983	10.1533
	Tara Ocean Polar Arctic Circle	TOPAC	PRJEB9740	ERR3589557	2013-09-14T17:30:00Z	TARA_B110000305	0.22–3.0 µm	71.8895	-154.91	AO	[AO] Arctic Ocean (MRGID:1906)		2.5694	28.6092	336.041	5	Epipelagic		34.817	22.0233	22.0233	20.7703		36.7456	40.3443		2.37849	2.3067	2.3067	2.17509	8.55173
	Tara Ocean Polar Arctic Circle	TOPAC	PRJEB9740	ERR3589558	2013-09-30T15:02:00Z	TARA_B110000902	0.22–3.0 µm	74.2987	-85.7806	AO	[AO] Arctic Ocean (MRGID:1906)		-1.32986	30.7019	368.525	5	Epipelagic		45.5267	30.504	30.504	25.3704		32.9977	44.2736		3.28313	2.90468	2.90468	2.42051	26.2742
	Tara Ocean Polar Arctic Circle	TOPAC	PRJEB9740	ERR3589559	2013-10-08T12:15:00Z	TARA_B110000879	0.22–3.0 µm	72.4693	-71.892	AO	[AO] Arctic Ocean (MRGID:1906)		-0.479225	31.9954	353.193	5	Epipelagic		37.5015	24.479	24.479	22.0472		34.7253	41.2099		2.61577	2.31344	2.31344	2.05688	21.3663
	Tara Ocean Polar Arctic Circle	TOPAC	PRJEB9740	ERR3589561	2013-10-12T11:09:00Z	TARA_B110000483	0.22–3.0 µm	70.9574	-53.5989	AO	[AO] Arctic Ocean (MRGID:1906)		1.44531	32.0833	328.547	5	Epipelagic		34.0428	21.7021	21.7021	20.0005		36.2505	41.2489		2.33801	2.24435	2.24435	2.04126	12.6925
	Tara Ocean Polar Arctic Circle	TOPAC	PRJEB9740	ERR3589566	2013-07-08T04:12:00Z	TARA_B110000090	0.22–3.0 µm	78.9564	79.4201	AO	[AO] Arctic Ocean (MRGID:1906)		-0.160312	33.6138	385.281	5	Epipelagic		32.7355	20.6637	20.6637	19.3965		36.8767	40.7477		2.49229	2.12572	2.12572	1.98117	20.5083
	Tara Ocean Polar Arctic Circle	TOPAC	PRJEB9740	ERR3589568	2013-07-18T02:04:00Z	TARA_B110000503	0.22–3.0 µm	74.8023	76.1478	AO	[AO] Arctic Ocean (MRGID:1906)		2.50789	22.9802	357.165	5	Epipelagic		29.2186	23.0535	23.0535	20.8716		21.0999	28.5674		2.64262	2.5419	2.5419	2.26301	14.365
	Tara Ocean Polar Arctic Circle	TOPAC	PRJEB9740	ERR3589575	2013-10-20T10:34:00Z	TARA_B110000858	0.22–3.0 µm	69.1136	-51.5086	AO	[AO] Arctic Ocean (MRGID:1906)		3.1965	32.9918	303.326	5	Epipelagic		33.0668	20.5231	20.5231	16.0609		37.9344	51.4288		2.60376	2.39223	2.39223	1.86992	28.1839
	Tara Ocean Polar Arctic Circle	TOPAC	PRJEB9740	ERR3589576	2013-10-23T10:25:00Z	TARA_B110000459	0.22–3.0 µm	64.7127	-53.0106	AO	[AO] Arctic Ocean (MRGID:1906)		2.49613	32.6031	323.902	5	Epipelagic		28.8212	18.2454	18.2454	17.0334		36.6944	40.8997		2.15902	2.10259	2.10259	1.96139	9.15407
	Tara Ocean Polar Arctic Circle	TOPAC	PRJEB9740	ERR3589577	2013-07-10T03:58:00Z	TARA_B110000114	0.22–3.0 µm	79.2233	66.3435	AO	[AO] Arctic Ocean (MRGID:1906)		1.3657	34.2648	369.29	5	Epipelagic		33.5416	21.3222	21.3222	20.3977		36.4304	39.1867		2.21958	2.08229	2.08229	1.98886	10.3946
	Tara Ocean Polar Arctic Circle	TOPAC	PRJEB9740	ERR3589580	2013-09-02T22:37:00Z	TARA_B110000285	0.22–3.0 µm	71.5955	160.938	AO	[AO] Arctic Ocean (MRGID:1906)		1.48885	28.4169	340.444	5	Epipelagic		32.5842	23.5473	23.5473	19.9556		27.7339	38.7568		3.98257	3.91769	3.91769	3.32636	16.4771
	Tara Ocean Polar Arctic Circle	TOPAC	PRJEB9740	ERR3589581	2013-09-08T02:45:00Z	TARA_B110000977	0.22–3.0 µm	71.0704	174.992	AO	[AO] Arctic Ocean (MRGID:1906)		2.4534	29.0291	339.447	5	Epipelagic		30.9755	20.0149	20.0149	17.1897		35.3846	44.5053		3.24196	3.01216	3.01216	2.58444	20.2814
	Tara Ocean Polar Arctic Circle	TOPAC	PRJEB9740	ERR3589582	2013-10-27T10:16:00Z	TARA_B110000444	0.22–3.0 µm	61.5427	-55.9869	AO	[AO] Arctic Ocean (MRGID:1906)		5.29526	34.2128	293.847	5	Epipelagic		30.6664	21.5715	21.5715	20.687		29.6576	32.5419		2.12329	1.97306	1.97306	1.89176	10.9044
	Tara Ocean Polar Arctic Circle	TOPAC	PRJEB9740	ERR3589586	2013-06-09T07:39:00Z	TARA_B110001469	0.22–3.0 µm	76.1825	1.3918	AO	[AO] Arctic Ocean (MRGID:1906)		1.89961	34.8887	363.001	5	Epipelagic		31.2044	21.193	21.193	20.4647		32.0834	34.4174		1.75478	2.67371	2.67371	2.57607	-46.8029
	Tara Ocean Polar Arctic Circle	TOPAC	PRJEB9740	ERR3589588	2013-07-01T03:20:00Z	TARA_B110000027	0.22–3.0 µm	72.5128	44.0775	AO	[AO] Arctic Ocean (MRGID:1906)		7.48766	34.9233	299.007	5	Epipelagic		27.3981	17.9971	17.9971	17.3333		34.3126	36.7353		2.06728	1.92848	1.92848	1.85731	10.1567
	Tara Ocean Polar Arctic Circle	TOPAC	PRJEB9740	ERR3589590	2013-07-15T02:11:00Z	TARA_B110000208	0.22–3.0 µm	77.1604	73.2057	AO	[AO] Arctic Ocean (MRGID:1906)		1.32583	34.1424	348.197	5	Epipelagic		32.3301	19.4935	19.4935	18.0729		39.7048	44.0989		3.20241	2.59043	2.59043	2.40216	24.989
	Tara Ocean Polar Arctic Circle	TOPAC	PRJEB9740	ERR3589592	2013-06-03T07:31:00Z	TARA_B110001450	0.22–3.0 µm	67.141	0.2355	AO	[AO] Arctic Ocean (MRGID:1906)		8.47447	35.1452	311.783	5	Epipelagic		38.4312	24.5334	24.5334	23.5154		36.1627	38.8118		2.43354	2.30147	2.30147	2.20621	9.3418
	Tara Ocean Polar Arctic Circle	TOPAC	PRJEB9740	ERR3589579	2013-08-15T07:54:00Z	TARA_B110000240	0.22–3.0 µm	78.3555	91.6084	AO	[AO] Arctic Ocean (MRGID:1906)		-1.64724	33.4367	373.061	17	Epipelagic		32.1467	18.474	18.474	17.5502		42.5324	45.406		2.63768	2.31023	2.31023	2.19001	16.9723
	Tara Ocean Polar Arctic Circle	TOPAC	PRJEB9740	ERR3589569	2013-08-27T11:40:00Z	TARA_B110000261	0.22–3.0 µm	77.9668	116.656	AO	[AO] Arctic Ocean (MRGID:1906)		-0.607125	32.7267	371.058	20	Epipelagic		27.2159	15.7072	15.7072	14.9174		42.2868	45.1886		2.44476	2.32901	2.32901	2.21231	9.50827
	Tara Ocean Polar Arctic Circle	TOPAC	PRJEB9740	ERR3589564	2013-06-03T15:27:00Z	TARA_B110001452	0.22–3.0 µm	67.161	0.3964	AO	[AO] Arctic Ocean (MRGID:1906)		6.73489	35.1507	304.047	25	Epipelagic		27.0683	17.4324	17.4324	16.8888		35.5984	37.6066		2.55763	2.25684	2.25684	2.18504	14.5677
	Tara Ocean Polar Arctic Circle	TOPAC	PRJEB9740	ERR3589553	2013-07-08T11:00:00Z	TARA_B110000091	0.22–3.0 µm	78.9354	79.0604	AO	[AO] Arctic Ocean (MRGID:1906)		-1.29785	34.4561	348.001	35	Epipelagic		30.6853	20.3488	20.3488	19.4314		33.6857	36.6753		2.45654	2.34921	2.34921	2.24372	8.66368
	Tara Ocean Polar Arctic Circle	TOPAC	PRJEB9740	ERR3589571	2013-09-12T03:59:00Z	TARA_B110000967	0.22–3.0 µm	73.3275	-168.814	AO	[AO] Arctic Ocean (MRGID:1906)		-0.987833	31.5649	396.848	35	Epipelagic		37.5227	24.3504	24.3504	23.2266		35.1048	38.0998		2.35474	2.26161	2.26161	2.15514	8.4764
	Tara Ocean Polar Arctic Circle	TOPAC	PRJEB9740	ERR3589572	2013-09-30T22:33:00Z	TARA_B110000908	0.22–3.0 µm	74.3386	-85.6208	AO	[AO] Arctic Ocean (MRGID:1906)		-0.409335	31.9473	343.878	36	Epipelagic		37.997	26.642	26.642	22.8208		29.8841	39.9406		3.28428	2.93876	2.93876	2.48705	24.2739
	Tara Ocean Polar Arctic Circle	TOPAC	PRJEB9740	ERR3589565	2013-07-01T12:34:00Z	TARA_B110000046	0.22–3.0 µm	72.5432	44.102	AO	[AO] Arctic Ocean (MRGID:1906)		3.82455	34.9753	326.361	40	Epipelagic		32.211	22.5167	22.5167	20.7863		30.0963	35.4684		3.2816	3.10184	3.10184	2.83106	13.7293
	Tara Ocean Polar Arctic Circle	TOPAC	PRJEB9740	ERR3589570	2013-08-28T00:47:00Z	TARA_B110000263	0.22–3.0 µm	78.0391	116.41	AO	[AO] Arctic Ocean (MRGID:1906)		1.59404	34.9256	293.889	299	Mesopelagic		30.378	24.81	24.81	24.4198		18.329	19.6136		2.45562	2.38625	2.38625	2.34949	4.32216
	Tara Ocean Polar Arctic Circle	TOPAC	PRJEB9740	ERR3589562	2013-10-23T17:36:00Z	TARA_B110000467	0.22–3.0 µm	64.7	-52.996	AO	[AO] Arctic Ocean (MRGID:1906)		4.20173	34.5992	273.028	351	Mesopelagic		31.2359	22.8725	22.8725	22.0763		26.7751	29.3239		2.27673	2.13564	2.13564	2.06214	9.42509
	Tara Ocean Polar Arctic Circle	TOPAC	PRJEB9740	ERR3589563	2013-10-27T16:30:00Z	TARA_B110000438	0.22–3.0 µm	61.5754	-55.9846	AO	[AO] Arctic Ocean (MRGID:1906)		4.79139	34.9396	271.874	391	Mesopelagic		31.3558	25.3279	25.3279	24.8842		19.2243	20.6394		2.34942	2.2356	2.2356	2.18487	7.00357
	Tara Ocean Polar Arctic Circle	TOPAC	PRJEB9740	ERR3589560	2013-10-12T18:02:00Z	TARA_B110000495	0.22–3.0 µm	70.9433	-53.5127	AO	[AO] Arctic Ocean (MRGID:1906)		3.03554	34.5067	230.086	411	Mesopelagic		37.269	27.1371	27.1371	25.7598		27.1858	30.8813		2.5613	2.56805	2.56805	2.41958	5.53337
	Tara Ocean Polar Arctic Circle	TOPAC	PRJEB9740	ERR3589573	2013-09-29T16:37:00Z	TARA_B110000914	0.22–3.0 µm	74.305	-85.6552	AO	[AO] Arctic Ocean (MRGID:1906)		0.994025	34.3425	233.314	441	Mesopelagic		31.1834	23.2053	23.2053	22.4068		25.5843	28.1452		2.831	2.79519	2.79519	2.69943	4.64761
	Tara Ocean Polar Arctic Circle	TOPAC	PRJEB9740	ERR3589574	2013-10-08T18:24:00Z	TARA_B110000881	0.22–3.0 µm	72.4456	-71.8814	AO	[AO] Arctic Ocean (MRGID:1906)		1.23087	34.3782	227.316	491	Mesopelagic		33.9453	24.8308	24.8308	23.9937		26.8504	29.3166		2.65772	2.67414	2.67414	2.60202	2.09583
	Tara Ocean Polar Arctic Circle	TOPAC	PRJEB9740	ERR3589593	2013-06-10T08:38:00Z	TARA_B110000196	0.22–3.0 µm	76.1246	1.3648	AO	[AO] Arctic Ocean (MRGID:1906)		0.099535	34.9458	315.372	499	Mesopelagic		41.5303	33.4427	33.4427	32.5286		19.4738	21.6749		2.82536	2.88335	2.88335	2.79936	0.919988
	Tara Ocean Polar Arctic Circle	TOPAC	PRJEB9740	ERR3589585	2013-06-04T09:05:00Z	TARA_B110001454	0.22–3.0 µm	67.1675	0.2177	AO	[AO] Arctic Ocean (MRGID:1906)		0.22498	34.9035	295.311	651	Mesopelagic		28.0847	23.7744	23.7744	23.3109		15.3475	16.9981		2.81151	2.7517	2.7517	2.68812	4.3886
	Tara Ocean Polar Arctic Circle	TOPAC	PRJEB9740	ERR3589567	2013-07-10T11:00:00Z	TARA_B110000116	0.22–3.0 µm	79.2026	66.4827	AO	[AO] Arctic Ocean (MRGID:1906)		NP	NP	NP	10-100	Epipelagic		31.3113	24.5235	24.5235	24.2096		21.6786	22.6809		2.41828	2.39009	2.39009	2.36078	2.37775
	Tara Ocean Polar Arctic Circle	TOPAC	PRJEB9740	ERR3589578	2013-07-18T08:27:00Z	TARA_B110000211	0.22–3.0 µm	74.8283	76.2096	AO	[AO] Arctic Ocean (MRGID:1906)		NP	NP	NP	10-100	Epipelagic		35.6226	25.3337	25.3337	23.3303		28.883	34.507		3.06518	2.97424	2.97424	2.76882	9.66851
	Tara Ocean Polar Arctic Circle	TOPAC	PRJEB9740	ERR3589587	2013-07-02T04:24:00Z	TARA_B110000037	0.22–3.0 µm	72.5199	44.0552	AO	[AO] Arctic Ocean (MRGID:1906)		NP	NP	NP	10-100	Epipelagic		31.281	21.3009	21.3009	20.3816		31.9047	34.8436		2.29218	2.09909	2.09909	2.00636	12.4692
	Tara Ocean Polar Arctic Circle	TOPAC	PRJEB9740	ERR3589589	2013-07-11T06:13:00Z	TARA_B110000093	0.22–3.0 µm	79.3349	66.2954	AO	[AO] Arctic Ocean (MRGID:1906)		NP	NP	NP	10-100	Epipelagic		25.7661	16.8322	16.8322	16.0109		34.673	37.8606		2.32176	2.29315	2.29315	2.17955	6.1249
	Arctic-Surface	AT04-0m-8Ar	PRJNA588686	SRR10912836				4.01	70.2	AO	Arctic Ocean					0	Epipelagic		5.42557	4.49984	4.49892	4.39978		17.0624	18.9065		3.04463	3.32971	3.32926	3.2527	-6.83422
	Arctic-Surface	B08-0m-8Ar	PRJNA588686	SRR10912801				176.4	58.1	AO	Arctic Ocean					0	Epipelagic		6.67345	5.37641	5.37458	5.12335		19.4359	23.2279		2.42197	2.20024	2.19876	2.07138	14.4754
	Arctic-Surface	BB08-0m-8Ar	PRJNA588686	SRR10912845				2.34	74.33	AO	Arctic Ocean					0	Epipelagic		4.13829	3.50033	3.49945	3.46312		15.4161	16.3151		3.27099	3.42551	3.42489	3.36742	-2.94815
	Arctic-Surface	G02-7Ar	PRJNA588686	SRR10912847				142.96	75.77	AO	Arctic Ocean					0	Epipelagic		7.41083	6.04914	6.04006	5.83351		18.3743	21.2839		3.98743	3.7802	3.77382	3.65699	8.28704
	Arctic-Surface	ICE04-0m-9Ar	PRJNA588686	SRR10912897				168.01	82.05	AO	Arctic Ocean					0	Epipelagic		4.90229	3.89052	3.88634	3.6893		20.6386	24.7433		2.56015	2.44736	2.44572	2.33102	8.94959
	Arctic-Surface	K3-8Ar	PRJNA588686	SRR10912899				12	78.95	AO	Arctic Ocean					0	Epipelagic		6.15151	5.35662	5.35184	5.32807		12.9219	13.386		4.10513	4.16147	4.15615	4.17556	-1.71565
	Arctic-Surface	N02-0m-8Ar	PRJNA588686	SRR10912808				179.55	80.03	AO	Arctic Ocean					0	Epipelagic		6.46567	5.22308	5.22061	5.11377		19.2182	20.9088		2.27224	2.08711	2.0854	2.05831	9.41491
	Arctic-Surface	N04-0m-8Ar	PRJNA588686	SRR10912814				111.08	84.6	AO	Arctic Ocean					0	Epipelagic		4.85481	4.10545	4.09618	3.96875		15.4353	18.2513		3.11669	2.96686	2.96354	2.88549	7.41809
	Arctic-Surface	N07-0m-8Ar	PRJNA588686	SRR10912823				43.08	85.02	AO	Arctic Ocean					0	Epipelagic		7.42068	5.71405	5.70605	5.4223		22.9982	26.9298		2.87211	2.55574	2.55391	2.43194	15.3256
	Arctic-Surface	P06-0m-8Ar	PRJNA588686	SRR10912827				-151.19	75	AO	Arctic Ocean					0	Epipelagic		5.58915	4.33633	4.33015	4.25266		22.4152	23.9123		2.64524	2.6257	2.62359	2.57109	2.80321
	Arctic-Surface	UW012-0m-8Ar	PRJNA588686	SRR10912788				169.45	52.76	AO	Arctic Ocean					0	Epipelagic		4.39077	3.74348	3.73745	3.5635		14.7421	18.8413		3.6008	3.52087	3.51594	3.34984	6.96961
	Arctic-Surface	UW022-8Ar	PRJNA588686	SRR10912786				-121.22	70.21	AO	Arctic Ocean					0	Epipelagic		6.26138	5.29654	5.29354	5.14361		15.4093	17.8518		3.71568	3.78633	4.00733	3.93205	-5.82321
	Arctic-Surface	UW023-8Ar	PRJNA588686	SRR10912901				-72.46	72.23	AO	Arctic Ocean					0	Epipelagic		6.33991	5.29124	5.28697	5.16306		16.5408	18.5626		3.67702	3.61357	3.58678	3.53533	3.8534
	Arctic-Surface	UW024-9Ar	PRJNA588686	SRR10912882				-159.86	74.99	AO	Arctic Ocean					0	Epipelagic		5.50956	4.64549	4.6378	4.20829		15.683	23.6184		2.91584	2.98919	2.98476	2.6706	8.41057
	Arctic-Surface	LB01-5m-8Ar	PRJNA588686	SRR10912794				-46.99	56.33	AO	Arctic Ocean					5	Epipelagic		5.76177	4.80375	4.80015	4.39639		16.6273	23.6973		3.00271	2.86536	2.86421	2.61476	12.9199
	Arctic-Surface	ICE04-100m-9Ar	PRJNA588686	SRR10912895				168.01	82.05	AO	Arctic Ocean					100	Epipelagic		4.34264	3.70278	3.70135	3.65946		14.7344	15.7319		2.6254	2.66233	2.66195	2.6296	-0.160085
	Arctic-Deep	AT04-300m-8Ar	PRJNA588686	SRR10912834				4.01	70.2	AO	Arctic Ocean					300	Mesopelagic		4.00214	3.40499	3.40386	3.31921		14.9209	17.064		2.9788	2.901	2.9104	2.82453	5.17903
	Arctic-Deep	BB08-300m-8Ar	PRJNA588686	SRR10912843				2.34	74.33	AO	Arctic Ocean					300	Mesopelagic		3.88002	3.3566	3.35198	3.32942		13.4903	14.1908		2.97411	2.95769	2.91076	2.93672	1.25715
	Arctic-Deep	LB01-300m-8Ar	PRJNA588686	SRR10912792				-46.99	56.33	AO	Arctic Ocean					300	Mesopelagic		5.41975	4.64168	4.63933	4.56043		14.3562	15.8553		3.3481	3.29506	3.29348	3.24154	3.18267
	Arctic-Deep	N04-300m-8Ar	PRJNA588686	SRR10912812				111.08	84.6	AO	Arctic Ocean					300	Mesopelagic		6.4736	5.59186	5.58672	5.51657		13.6206	14.7835		3.96534	3.9201	3.91677	3.8866	1.98554
	Arctic-Deep	N07-300m-8Ar	PRJNA588686	SRR10912821				43.08	85.02	AO	Arctic Ocean					300	Mesopelagic		7.61154	6.39824	6.3954	6.31103		15.9402	17.086		2.75063	2.79896	2.79801	2.76157	-0.397714
	Arctic-Deep	P06-300m-8Ar	PRJNA588686	SRR10912825				-151.19	75	AO	Arctic Ocean					300	Mesopelagic		5.03485	4.39483	4.39249	4.36051		12.7118	13.3933		3.70095	3.80728	3.80597	3.77687	-2.05155
	Arctic-Deep	R16E-300m-9Ar	PRJNA588686	SRR10912888				161.52	80	AO	Arctic Ocean					300	Mesopelagic		4.7898	4.07271	4.0705	4.04033		14.9712	15.6472		2.74233	2.93067	2.92961	2.88901	-5.34882
	Arctic-Deep	N02-500m-8Ar	PRJNA588686	SRR10912805				179.55	80.03	AO	Arctic Ocean					500	Mesopelagic		4.59238	3.91945	3.9182	3.87328		14.6532	15.6584		2.82103	2.83269	2.83235	2.79985	0.750927
	Arctic-Deep	AT04-1000m-8Ar	PRJNA588686	SRR10912832				4.01	70.2	AO	Arctic Ocean					1000	Mesopelagic		4.67026	3.71659	3.71419	3.57985		20.4201	23.3478		2.78016	2.65379	2.65276	2.54636	8.40978
	Arctic-Deep	B08-1000m-8Ar	PRJNA588686	SRR10912799				176.4	58.1	AO	Arctic Ocean					1000	Mesopelagic		6.77437	5.4746	5.47317	5.31914		19.1867	21.4815		2.68894	2.32872	2.32838	2.25662	16.0776
	Arctic-Deep	BB08-1000m-8Ar	PRJNA588686	SRR10912841				2.34	74.33	AO	Arctic Ocean					1000	Mesopelagic		3.94315	3.15503	3.15398	3.02946		19.9871	23.1717		3.09174	2.77422	2.77338	2.66527	13.794
	Arctic-Deep	ICE04-1000m-9Ar	PRJNA588686	SRR10912893				168.01	82.05	AO	Arctic Ocean					1000	Mesopelagic		4.64193	3.9289	3.92762	3.88231		15.3606	16.3643		2.48071	2.5026	2.50234	2.46954	0.4503
	Arctic-Deep	LB01-1000m-8Ar	PRJNA588686	SRR10912790				-46.99	56.33	AO	Arctic Ocean					1000	Mesopelagic		4.71684	3.87513	3.87426	3.77662		17.8447	19.9333		3.83237	3.6865	3.68628	3.59292	6.24824
	Arctic-Deep	N07-1000m-8Ar	PRJNA588686	SRR10912819				43.08	85.02	AO	Arctic Ocean					1000	Mesopelagic		8.91106	7.46452	7.46156	7.35073		16.2331	17.5101		3.13273	3.21574	3.23163	3.16341	-0.979108
	Arctic-Deep	R16E-1000m-9Ar	PRJNA588686	SRR10912886				161.52	80	AO	Arctic Ocean					1000	Mesopelagic		4.40734	3.84629	3.84523	3.80918		12.7297	13.5717		3.13738	3.28722	3.28653	3.24112	-3.30669
	Arctic-Deep	N02-1500m-8Ar	PRJNA588686	SRR10912803				179.55	80.03	AO	Arctic Ocean					1500	Bathypelagic		6.30206	5.38457	5.38277	5.33719		14.5585	15.3103		4.2319	3.9741	3.97216	3.94087	6.87703
	Arctic-Deep	ICE04-2280m-9Ar	PRJNA588686	SRR10912890				168.01	82.05	AO	Arctic Ocean					2280	Bathypelagic		5.44147	4.52455	4.52231	4.36878		16.8507	19.7133		2.29049	2.20938	2.20861	2.12748	7.11694
	Arctic-Deep	AT04-3000m-8Ar	PRJNA588686	SRR10912830				4.01	70.2	AO	Arctic Ocean					3000	Bathypelagic		5.12099	4.44725	4.44402	4.36928		13.1566	14.6791		2.40357	2.34721	2.33636	2.2931	4.59605
	Arctic-Deep	B08-3200m-8Ar	PRJNA588686	SRR10912797				176.4	58.1	AO	Arctic Ocean					3200	Bathypelagic		7.61299	6.36925	6.36759	6.2769		16.3371	17.5502		4.55376	4.32253	4.32162	4.16872	8.45547
	Arctic-Deep	R16E-3236m-9Ar	PRJNA588686	SRR10912884				161.52	80	AO	Arctic Ocean					3236	Bathypelagic		4.5502	4.0607	4.0597	4.02333		10.7578	11.5789		4.09966	4.25906	4.25887	4.19503	-2.32631
	Arctic-Deep	BB08-3300m-8Ar	PRJNA588686	SRR10912838				2.34	74.33	AO	Arctic Ocean					3300	Bathypelagic		3.86486	3.35151	3.34978	3.3219		13.2824	14.0487		3.04605	3.03068	3.02993	3.00344	1.39884
	Arctic-Deep	N04-3800m-8Ar	PRJNA588686	SRR10912810				111.08	84.6	AO	Arctic Ocean					3800	Bathypelagic		7.07467	6.08112	6.07771	6.01266		14.0438	15.0114		3.52965	3.55782	3.55558	3.52631	0.0944675
	Arctic-Deep	N07-3800m-8Ar	PRJNA588686	SRR10912816				43.08	85.02	AO	Arctic Ocean					3800	Bathypelagic		9.33787	7.8893	7.88535	7.80635		15.5128	16.4011		3.25818	3.35601	3.35545	3.32236	-1.96977
	Antarctic-Surface	A3-09-0m-34An	PRJNA588686	SRR10912863				-120	-68.01	ANO	Antarctic Ocean					0	Epipelagic		9.47536	7.36116	7.35825	7.10374		22.3126	25.0293		2.1736	1.95576	1.9553	1.88566	13.2474
	Antarctic-Surface	A4-07-0m-34An	PRJNA588686	SRR10912880				-115.24	-69.94	ANO	Antarctic Ocean					0	Epipelagic		4.67867	3.69781	3.69651	3.62119		20.9645	22.6021		4.02034	3.92375	3.92314	3.80993	5.23358
	Antarctic-Surface	A5-10-0m-34An	PRJNA588686	SRR10912871				-110	-67.02	ANO	Antarctic Ocean					0	Epipelagic		8.3317	6.57482	6.57291	6.33877		21.0867	23.9199		2.47932	2.33175	2.33108	2.24894	9.29173
	Antarctic-Surface	UW042-0m-34An	PRJNA588686	SRR10912849				-160.08	-70	ANO	Antarctic Ocean					0	Epipelagic		7.20111	5.83894	5.83738	5.60925		18.9161	22.1057		2.04725	1.86209	1.86166	1.77337	13.3776
	Antarctic-Surface	UW044-0m-34An	PRJNA588686	SRR10912852				-169	-70.75	ANO	Antarctic Ocean					0	Epipelagic		9.7577	7.87144	7.8696	7.61353		19.331	21.9742		1.82409	1.63689	1.63645	1.58236	13.2518
	Antarctic-Surface	UW048-33An	PRJNA588686	SRR10912904				-89.29	-67.77	ANO	Antarctic Ocean					0	Epipelagic		7.01847	5.90419	5.89599	5.76328		15.8764	17.8842		3.88666	5.16516	5.16349	4.99524	-28.5227
	Antarctic-Surface	UW050-0m-34An	PRJNA588686	SRR10912854				-176.62	-58.03	ANO	Antarctic Ocean					0	Epipelagic		6.62883	5.61942	5.61597	5.49926		15.2276	17.0404		1.88689	1.75408	1.75253	1.7167	9.0195
	Antarctic-Surface	UW051-33An	PRJNA588686	SRR10912862				-112.73	-70.05	ANO	Antarctic Ocean					0	Epipelagic		6.98733	6.21759	6.2144	6.10095		11.0162	12.6855		4.49623	4.28149	4.28068	4.20631	6.44801
	Antarctic-Surface	UW056-33An	PRJNA588686	SRR10912840				173.02	-76.96	ANO	Antarctic Ocean					0	Epipelagic		7.04046	6.0186	6.01699	4.97581		14.514	29.3254		4.42837	4.16421	4.16304	3.4614	21.8359
	Antarctic-Surface	UW064-33An	PRJNA588686	SRR10912818				125.22	-64.35	ANO	Antarctic Ocean					0	Epipelagic		6.59112	5.6084	5.60649	5.06656		14.9098	23.1305		3.15369	3.11529	3.11451	2.80098	11.1841
	Antarctic-Surface	UW072-33An	PRJNA588686	SRR10912796				70.56	-66.58	ANO	Antarctic Ocean					0	Epipelagic		6.38503	5.36485	5.35982	5.24732		15.9777	17.8184		4.19486	4.65487	4.65362	4.54229	-8.28235
	Antarctic-Surface	UW073-33An	PRJNA588686	SRR10912892				73.61	-60.01	ANO	Antarctic Ocean					0	Epipelagic		7.49748	6.61197	6.60757	6.26266		11.8107	16.4698		4.28141	4.29497	4.29364	4.06192	5.12665
	Antarctic-Deep	A3-09-300m-34An	PRJNA588686	SRR10912860				-120	-68.01	ANO	Antarctic Ocean					300	Mesopelagic		6.71648	5.33411	5.3333	5.3017		20.5817	21.0644		2.29854	2.43662	2.43596	2.42079	-5.31843
	Antarctic-Deep	A4-07-300m-34An	PRJNA588686	SRR10912878				-115.24	-69.94	ANO	Antarctic Ocean					300	Mesopelagic		5.29203	4.03294	4.03211	3.92214		23.7922	25.8859		2.09867	1.91591	1.91544	1.86135	11.3081
	Antarctic-Deep	A5-10-300m-34An	PRJNA588686	SRR10912869				-110	-67.02	ANO	Antarctic Ocean					300	Mesopelagic		5.3417	4.32972	4.32833	4.29475		18.945	19.5996		2.66769	2.78274	2.78249	2.75922	-3.43109
	Antarctic-Deep	A3-09-1000m-34An	PRJNA588686	SRR10912858				-120	-68.01	ANO	Antarctic Ocean					1000	Mesopelagic		5.20925	4.19924	4.19744	4.15302		19.3887	20.2761		2.78856	2.91294	2.91181	2.87824	-3.21583
	Antarctic-Deep	A4-07-1000m-34An	PRJNA588686	SRR10912876				-115.24	-69.94	ANO	Antarctic Ocean					1000	Mesopelagic		5.22652	4.019	4.01806	3.98458		23.1037	23.7623		2.4158	2.4557	2.4555	2.43421	-0.761941
	Antarctic-Deep	A5-10-1000m-34An	PRJNA588686	SRR10912867				-110	-67.02	ANO	Antarctic Ocean					1000	Mesopelagic		6.72812	5.39131	5.38998	5.33918		19.869	20.6438		2.56736	2.66513	2.66461	2.63935	-2.80393
	Antarctic-Deep	A4-07-3000m-34An	PRJNA588686	SRR10912874				-115.24	-69.94	ANO	Antarctic Ocean					3000	Bathypelagic		5.13621	4.04304	4.04236	4.01408		21.2836	21.8474		2.29628	2.35998	2.35951	2.34211	-1.99576
	Antarctic-Deep	A3-09-3500m-34An	PRJNA588686	SRR10912856				-120	-68.01	ANO	Antarctic Ocean					3500	Bathypelagic		6.15059	5.1009	5.09036	4.99582		17.0664	18.7749		3.79516	3.85469	3.84472	3.76147	0.887743
	Antarctic-Deep	A5-10-3500m-34An	PRJNA588686	SRR10912865				-110	-67.02	ANO	Antarctic Ocean					3500	Bathypelagic		6.68951	5.49612	5.49499	5.44648		17.8398	18.5818		2.85566	2.94951	2.94912	2.92577	-2.45526
	a Date format for ALOHA is mmddyy

## Sheet: DataS2
	Data S2. Comparison of AGS estimates in different samples using repeated measures of one-way ANOVA before and after removing "contaminating"
	eukaryotic and viral sequences in different metagenomes collections.
	Metagenomes	Comparison	SS	DF	MS	F (DFn, DFd)	P value	Geisser-Greenhouse's epsilon
	KRSE2011	Column means	0.534	3	0.178	F (1.09, 48) = 201	3.8886e-06	0.363
		Between rows	20.8	44	0.473	F (44, 132) = 533	0.0012427
	ALOHA	Column means	0.6072	3	0.2024	F (1.369, 112.2) = 76.12	1.47932e-06	0.4563
		Between rows	39.18	82	0.4778	F (82, 246) = 179.7	0.000554112
	MDeep	Column means	0.1089	3	0.03629	F (1.185, 58.06) = 18.27	3.94842e-10	0.3949
		Between rows	543.5	49	11.09	F (49, 147) = 5585	2.78582e-05
	MProfile	Column means	0.6302	3	0.2101	F (1.249, 99.89) = 47.73	1.62621e-11	0.4162
		Between rows	60.26	80	0.7533	F (80, 240) = 171.1	1.10081e-07
	Abbreviations: MProfile, Malaspina Profile; KRSE2011, Red Sea; ALOHA, Station ALOHA (North Pacific Subtropical Gyre)
	Significance p-values (p < 0.05) reflect multiple comparison tests with the Bonferroni correction method.

## Sheet: DataS3
	Data S3. Estimates of average genome size from trench metagenomes (Pacific Ocean) comprising “free-living” and particulate prokaryotic communities.
			Hadal				AGS estimate (Mbp)a
	SampleID	Fraction sampled	Trench	SRA accessions	Depth (m)	Reference b	AGS1	AGS2	AGS3	AGS4
	MTFL4000m	Free-living (0.22–3 µm)	Mariana	SRR6144753	4000	1,2	4.18357	4.23602	4.23528	4.18655
	MTFL9600m	Free-living (0.22–3 µm)	Mariana	SRR6144759	9600	1,2	3.93263	3.92425	3.92256	3.86561
	MTFL10400m	Free-living (0.22–3 µm)	Mariana	SRR6144760	10400	1,2	3.49665	3.53965	3.53835	3.46495
	MTFL10500m	Free-living (0.22–3 µm)	Mariana	SRR6144758	10500	1,2	3.81441	3.73296	3.73266	3.67102
	MTPA4000m	Particle-associated (> 3 µm)	Mariana	SRR6144754	4000	1,2	5.07859	4.98951	4.97089	4.92499
	MTPA10400m	Particle-associated (> 3 µm)	Mariana	SRR6144757	10400	1,2	4.10056	3.95997	3.95776	3.87858
	MTPA10500m	Particle-associated (> 3 µm)	Mariana	SRR6144761	10500	1,2	4.10963	4.13461	4.1508	4.07358
	a AGS1 to AGS4 refer to estimates inferred from preprocessed reads following our 'decontamination' procedures (see Fig. 1).
	b 1, Liu et al., 2019; 2, Zhong et al., 2020.
	Values in bold denote those reported in the main text.
	For the Yap Trench metagenomes, the maximum filter size is not reported as indicated by '?'.

## Sheet: DataS4
	Data S4. Analysis of variance (ANOVA) for linear regression between AGS estimates and multiple
	environmental factors in different metagenome collections.
	Metagenomes	Environmental variables:	DF	SS	MS	F value	Prob > F	Significance
	MProfile	Individual variables
	(n = 81)	Temperature	1	0.35655	0.35655	261.839	2.2e-16	***
		Depth	1	0.02852	0.02852	20.9432	2.03e-05	***
		Salinity	1	0.00053	0.00053	0.2044	0.65261
		Dissolved oxygen	1	9e-05	9e-05	0.03211	0.85822
		Interacting variables
		Temperature:Depth	1	0.00193	0.00193	1.2287	0.27152
		Temperature:Salinity	1	0.00207	0.00207	3.1104	0.08222
		Temperature:Dissolved oxygen	1	0.00311	0.00311	2.2624	0.13711
		Depth:Salinity	1	0.00025	0.00025	0.3011	0.58499
		Depth:Dissolved oxygen	1	4e-05	4e-05	0.0137	0.90723
		Salinity:Dissolved oxygen	1	0.00021	0.00021	0.0202	0.88753
		Residuals	69	0.09396	0.00136
	KRSE2011	Individual variables
	(n = 45)	Temperature	1	0.083171	0.083171	73.679	1.255e-08	***
		Depth	1	0.003449	0.003449	3.055	0.09383
		Salinity	1	0.001341	0.001341	1.1877	0.28708
		Dissolved oxygen	1	0.013009	0.013009	11.5239	0.00249	**
		Nitrate	1	0.006092	0.006092	5.3972	0.02937	*
		Phosphate	1	0.005525	0.005525	4.8943	0.03715	*
		Temperature:Depth	1	0.006317	0.006317	5.5963	0.0268	*
		Interacting variables
		Temperature:Dissolved oxygen	1	0.001251	0.001251	1.1079	0.30347
		Temperature:Salinity	1	0.001891	0.001891	1.6749	0.20845
		Temperature:Nitrate	1	0.000123	0.000123	0.1089	0.74439
		Temperature:Phosphate	1	0.003174	0.003174	2.8122	0.10709
		Depth:Dissolved oxygen	1	0.001628	0.001628	1.4426	0.24194
		Depth:Salinity	1	0.001136	0.001136	1.0059	0.32632
		Depth:Nitrate	1	9.6e-05	9.6e-05	0.0851	0.77306
		Depth:Phosphate	1	5e-05	5e-05	0.0439	0.83596
		Dissolved oxygen:Salinity	1	0.000717	0.000717	0.6356	0.43347
		Dissolved oxygen:Nitrate	1	0.001444	0.001444	1.279	0.26974
		Dissolved oxygen:Phosphate	1	0.000389	0.000389	0.3449	0.56276
		Salinity:Nitrate	1	0.00014	0.00014	0.124	0.72793
		Salinity:Phosphate	1	0.001336	0.001336	1.1831	0.28799
		Nitrate:Phosphate	1	0.001601	0.001601	1.418	0.24588
		Residuals	23	0.025963	0.001129
	Abbreviations: DF, degree of freedom; SS, sum of square; MS, mean square.
	Significance codes: *** p < 0.001; ** p < 0.01; * p < 0.05.
	Regressions (one-tailed) with p ≤ 0.05 are shown in bold.

## Sheet: DataS5
	Data S5. Curve fitting for comparison of linear, power law, exponential, and logistic models of AGS estimates with depth and temperature in three metagenome collections
	from the Red Sea (KRSE2011), the North Pacific Subtropical Gyre (ALOHA), the global Malaspina Expedition (MProfile).
	Samples tested	Fitting done	Model	Intercept, a (± SD)	Slope, z (± SD)	r2	Adjusted r2	DF	F	Pr(>F) significance
	MProfile	AGS vs. Depth	Linear	2.14 ± 0.04	0.0003 ± 0.00002	0.621	0.616258	79	129.47	2.55 × 10–18
	(n = 81)		Power	1.58 ± 0.01	0.0723 ± 0.00491	0.7329	0.7295	79	216.74	2.36 × 10–24
			Exponential	2.13 ± 0.02	0.0001 ± 0.00001	0.5882	0.583	79	112.84	6.98 × 10–17
			Logistic	–0.46 ± 0.10	–0.0006 ± 0.00006	0.5302	0.5242	79	89.17	1.33 × 10–14
		AGS vs. Temperature	Linear	2.89 ± 0.05	–0.042 ± 0.0033	0.664	0.6595	79	155.96	2.19 × 10–20
			Power	3.34 ± 0.01	–0.165 ± 0.0112	0.7326	0.7292	79	216.45	2.45 × 10–24
			Exponential	2.90 ± 0.02	–0.018 ± 0.0013	0.6977	0.694	79	182.35	3.19 × 10–22
			Logistic	–1.89 ± 0.14	0.073 ± 0.0102	0.3942	0.3865	79	51.41	3.53 × 10–10
	KRSE2011	AGS vs. Depth	Linear	2.14 ± 0.06	0.0011 ± 0.0003	0.27	0.253	43	15.92	2.25 × 10–4
	(n = 45)		Power	1.65 ± 0.02	0.0765 ± 0.0116	0.503	0.492	43	43.68	4.75 × 10–8
			Exponential	2.13 ± 0.02	0.0005 ± 0.0001	0.288	0.271	43	17.37	1.46 × 10–4
			Logistic	–0.62 ± 0.19	–0.0018 ± 0.0009	0.082	0.06	43	3.83	5.70 × 10–2
		AGS vs. Temperature	Linear	3.91 ± 0.26	–0.062 ± 0.0098	0.49	0.47	43	40.55	1.07 × 10–7
			Power	21.88 ± 0.14	–0.698 ± 0.1022	0.52	0.51	43	46.65	2.27 × 10–8
			Exponential	4.56 ± 0.10	–0.027 ± 0.0039	0.52	0.51	43	46.55	2.33 × 10–8
			Logistic	–3.76 ± 0.99	0.111 ± 0.0381	0.17	0.15	43	8.58	5.41 × 10–3
	ALOHA	AGS vs. Depth	Linear	2.22 ± 0.05	0.0004 ± 0.00001	0.152	0.142	81	14.54	0.000267
	(n = 83)		Power	1.76 ± 0.03	0.0534 ± 0.01060	0.241	0.2314	81	25.69	2.479e-06
			Exponential	2.20 ± 0.02	0.0002 ± 0.00004	0.161	0.151	81	15.53	0.0001714
			Logistic	–0.64 ± 0.13	–0.0005 ± 0.00016	0.044	0.0325	81	3.75	0.0562
		AGS vs. Temperature	Linear	2.61 ± 0.07	–0.016 ± 0.0040	0.163	0.0153	81	15.81	0.000151757
			Power	2.79 ± 0.2	–0.070 ± 0.0190	0.144	0.134	81	13.66	0.000396364
			Exponential	2.59 ± 0.03	–0.006 ± 0.0016	0.173	0.163	81	16.95	9.17749e-05
			Logistic	–1.18 ± 0.18	0.023 ± 0.0102	0.057	0.0457	81	4.922	0.0293069
	Models providing the best overall fit to the data are highlighted in bold; only the best power law model is displayed in Fig. 3.
	Abbreviations: MProfile, Malaspina Profile; KRSE2011, Red Sea; ALOHA, Station ALOHA (North Pacific Subtropical Gyre)
	Pr(>F) is a p-value, the probability of rejecting the null hypothesis, where one model does not fit better than a null model of zero slope based on the F-test.
	Very significant p-value and adjusted r2 values, indicate that only the power law model provides the best fit to the data.

## Sheet: DataS6
	Table S6. Curve fitting for comparison of linear, power law, exponential, and logistic models of AGS estimates with depth and temperature in the pooled metagenomes.
	Samples tested	Fitting done	Model	Intercept, a (± SD)	Slope, z (± SD)	r2	Adjusted r2	DF	F	Pr(>F) significance
	MProfile + KRSE2011	AGS vs. Depth	Linear	2.19 ± 0.03	0.0003 ± 0.00002	0.5026	0.4986	124	125.31	1.57 × 10–20
	(n = 126)		Power	1.66 ± 0.01	0.0671 ± 0.00433	0.65988	0.65714	124	240.58	8.01 × 10–31
			Exponential	2.17 ± 0.01	0.0001 ± 0.00001	0.4736	0.469399	124	111.58	5.40 × 10–19
			Logistic	–0.60 ± 0.08	–0.0005 ± 0.00006	0.3994	0.39455	124	82.4591	2.09 × 10–15
		AGS vs. Temperature	Linear	2.82 ± 0.05	–0.026 ± 0.0026	0.44771	0.4433	124	100.523	1.09 × 10–17
			Power	3.17 ± 0.01	–0.123 ± 0.0111	0.49853	0.4945	124	123.276	2.61 × 10–20
			Exponential	2.81 ± 0.02	–0.011 ± 0.0011	0.454688	0.4503	124	103.393	4.94 × 10–18
			Logistic	–1.76 ± 0.14	0.046 ± 0.0071	0.2604	0.2544	124	43.653	1.04 × 10–9
	MProfile + KRSE2011 + ALOHA	AGS vs. Depth	Linear	2.22 ± 0.03	0.0003 ± 0.00002	0.3765	0.3735	207	125.01	5.19 × 10–23
	(n = 209)		Power	1.68 ± 0.01	0.0644 ± 0.00424	0.52675	0.5245	207	230.41	1.79 × 10–35
			Exponential	2.21 ± 0.01	0.0001 ± 0.00001	0.3604	0.35734	207	116.655	7.43 × 10–22
			Logistic	–0.58 ± 0.05	–0.0004 ± 0.00005	0.252	0.24815	207	69.65	1.00 × 10–15
		AGS vs. Temperature	Linear	2.74 ± 0.04	–0.023 ± 0.0022	0.3386	0.3354	207	105.979	2.46 × 10–20
			Power	3.06 ± 0.01	–0.108 ± 0.0097	0.3716	0.3686	207	122.43	1.17 × 10–22
			Exponential	2.74 ± 0.02	–0.010 ± 0.0009	0.349598	0.346456	207	111.265	4.29 × 10–21
			Logistic	–1.37 ± 0.09	0.034 ± 0.0047	0.199776	0.19591	207	51.6777	1.17 × 10–11
	Models providing the best overall fit to the data are highlighted in bold. Curve fitting for the three dataset combination is displayed in Fig. 3e and 3f.
	Abbreviations: MProfile, Malaspina Profile; KRSE2011, Red Sea; ALOHA, Station ALOHA (North Pacific Subtropical Gyre)
	Pr(>F) is a p-value, the probability of rejecting the null hypothesis, where one model does not fit better than a null model of zero slope based on the F-test.
	Very significant p-value and adjusted r2 values, indicate that only the power law model provides the best fit to the data.
