# Supplementary material for: Abiotic selection of microbial genome size in the global ocean
Source: Nat Commun. 2023 Mar 13;14:1384. doi: 10.1038/s41467-023-36988-x (PMC10011403; doi:10.1038/s41467-023-36988-x)
Supplement: Supplementary file 5 — Source Data [file 41467_2023_36988_MOESM5_ESM.zip]

Archive with 46 entries (45 files):
- SourceData_Fig1b.txt
- __MACOSX/
- __MACOSX/._SourceData_Fig1b.txt
- SourceData_Fig1c.txt
- __MACOSX/._SourceData_Fig1c.txt
- SourceData_Fig1d.txt
- __MACOSX/._SourceData_Fig1d.txt
- SourceData_Fig1e.txt
- __MACOSX/._SourceData_Fig1e.txt
- SourceData_Fig2a.txt
- __MACOSX/._SourceData_Fig2a.txt
- SourceData_Fig2b.txt
- __MACOSX/._SourceData_Fig2b.txt
- SourceData_Fig2c.txt
- __MACOSX/._SourceData_Fig2c.txt
- SourceData_Fig3.txt
- __MACOSX/._SourceData_Fig3.txt
- SourceData_Fig4a_and_4b.txt
- __MACOSX/._SourceData_Fig4a_and_4b.txt
- SourceData_Fig4c.txt
- SourceData_Fig4d.txt
- SourceData_Fig4e.txt
- SourceData_Fig4f.txt
- SourceData_Fig5.txt
- SourceData_Fig6.txt
- __MACOSX/._SourceData_Fig6.txt
- SourceData_FigS1.txt
- __MACOSX/._SourceData_FigS1.txt
- SourceData_FigS2a.txt
- __MACOSX/._SourceData_FigS2a.txt
- SourceData_FigS2b.txt
- __MACOSX/._SourceData_FigS2b.txt
- SourceData_FigS3.txt
- __MACOSX/._SourceData_FigS3.txt
- SourceData_FigS4.txt
- __MACOSX/._SourceData_FigS4.txt
- SourceData_FigS5.txt
- __MACOSX/._SourceData_FigS5.txt
- SourceData_FigS6.txt
- __MACOSX/._SourceData_FigS6.txt
- SourceData_FigS7.txt
- __MACOSX/._SourceData_FigS7.txt
- SourceData_FigS8_lowerPanel.txt
- SourceData_FigS8_upperPanel.txt
- SourceData_FigS9.txt
- __MACOSX/._SourceData_FigS9.txt
