# Supplementary material for: Abiotic selection of microbial genome size in the global ocean
Source: Nat Commun. 2023 Mar 13;14:1384. doi: 10.1038/s41467-023-36988-x (PMC10011403; doi:10.1038/s41467-023-36988-x)
Supplement: Supplementary file 5 — Source Data [file 41467_2023_36988_MOESM5_ESM.zip › SourceData_Fig1b.txt]

MetaG	Depth_m	Percentage_Contam
MProfile	3	12.51
MProfile	3	14.65
MProfile	3	14.76
MProfile	3	10.39
MProfile	3	11.94
MProfile	3	14.78
MProfile	3	13.36
MProfile	3	10.61
MProfile	3	20.11
MProfile	3	10.49
MProfile	37	16.01
MProfile	56	9.16
MProfile	65	12.9
MProfile	70	8.18
MProfile	75	13.36
MProfile	85	15.23
MProfile	110	11.63
MProfile	114	20.2
MProfile	120	14.64
MProfile	125	11.55
MProfile	130	17.81
MProfile	150	11.44
MProfile	200	9.76
MProfile	275	9.93
MProfile	280	11.85
MProfile	320	8.79
MProfile	320	11.63
MProfile	350	10.66
MProfile	350	9.33
MProfile	400	10.83
MProfile	420	11.27
MProfile	430	10.64
MProfile	450	10.79
MProfile	450	12.27
MProfile	500	9.3
MProfile	500	10.19
MProfile	535	10.08
MProfile	550	7.64
MProfile	550	10.26
MProfile	580	11.59
MProfile	600	7.36
MProfile	650	10.69
MProfile	650	11.02
MProfile	725	9.74
MProfile	730	10.22
MProfile	750	9.15
MProfile	750	8
MProfile	780	10.21
MProfile	800	11.39
MProfile	800	15.87
MProfile	850	9.78
MProfile	865	11.68
MProfile	900	7.75
MProfile	950	11.33
MProfile	1000	9.33
MProfile	1200	9.51
MProfile	1200	10.58
MProfile	1500	7.31
MProfile	1500	7.15
MProfile	1600	10.47
MProfile	1800	9.7
MProfile	2000	7.99
MProfile	2000	7.03
MProfile	2000	9.74
MProfile	2400	9.1
MProfile	2500	7.49
MProfile	2500	7.03
MProfile	2600	6.33
MProfile	2600	8.61
MProfile	2800	9.32
MProfile	2800	9.18
MProfile	3000	10.89
MProfile	3200	8.13
MProfile	3300	10.12
MProfile	3300	10.23
MProfile	4000	8.69
MProfile	4000	9.9
MProfile	4000	12.67
MProfile	4000	7.86
MProfile	4000	6.46
MProfile	4000	9.3
RedSea	10	4.94
RedSea	10	3.99
RedSea	10	6.03
RedSea	10	5.13
RedSea	10	8.35
RedSea	10	6.86
RedSea	10	7.07
RedSea	10	6.86
RedSea	25	5.9
RedSea	25	4.9
RedSea	25	5.95
RedSea	25	5.02
RedSea	25	8.54
RedSea	25	9.32
RedSea	25	8.04
RedSea	25	7.11
RedSea	47	2.44
RedSea	50	5.01
RedSea	50	2.19
RedSea	50	5.4
RedSea	50	8.68
RedSea	50	12.45
RedSea	50	7.83
RedSea	50	6.74
RedSea	100	4.51
RedSea	100	3.2
RedSea	100	4.27
RedSea	100	9.9
RedSea	100	7.84
RedSea	100	7.86
RedSea	100	6.9
RedSea	200	4.08
RedSea	200	3.64
RedSea	200	4.57
RedSea	200	4.59
RedSea	200	7.6
RedSea	200	5.44
RedSea	200	5.2
RedSea	258	2.95
RedSea	500	4.35
RedSea	500	3.14
RedSea	500	4.54
RedSea	500	3.99
RedSea	500	4.1
RedSea	500	2.69
ALOHA	25	13
ALOHA	25	9.67
ALOHA	25	5.67
ALOHA	25	9.7
ALOHA	25	7.37
ALOHA	25	10.6
ALOHA	25	11.39
ALOHA	25	9.84
ALOHA	25	4.29
ALOHA	25	5.62
ALOHA	25	11.35
ALOHA	25	8.96
ALOHA	45	8.49
ALOHA	45	7.76
ALOHA	45	10.19
ALOHA	45	7.62
ALOHA	75	9.82
ALOHA	75	6.15
ALOHA	75	13.09
ALOHA	75	9.21
ALOHA	75	12.69
ALOHA	75	8.29
ALOHA	75	13.71
ALOHA	75	11.5
ALOHA	75	5.73
ALOHA	75	8.83
ALOHA	75	8.59
ALOHA	125	5.47
ALOHA	125	7.72
ALOHA	125	15.89
ALOHA	125	6.41
ALOHA	125	6
ALOHA	125	5.04
ALOHA	125	9.53
ALOHA	125	5.44
ALOHA	125	9.44
ALOHA	125	10.34
ALOHA	125	9.52
ALOHA	200	5.81
ALOHA	200	5.03
ALOHA	200	6.96
ALOHA	200	4.98
ALOHA	200	7.17
ALOHA	200	7.55
ALOHA	200	9.66
ALOHA	200	5.95
ALOHA	200	6.02
ALOHA	200	4.84
ALOHA	200	9.22
ALOHA	500	8.94
ALOHA	500	6.76
ALOHA	500	7.74
ALOHA	500	8.6
ALOHA	500	5.42
ALOHA	500	13.43
ALOHA	500	6.05
ALOHA	500	10.41
ALOHA	500	5.73
ALOHA	500	6.92
ALOHA	500	7.32
ALOHA	770	8.2
ALOHA	770	8.3
ALOHA	770	7.61
ALOHA	770	7.4
ALOHA	770	5.94
ALOHA	770	7.6
ALOHA	770	8.63
ALOHA	770	6.74
ALOHA	770	8.08
ALOHA	770	6.15
ALOHA	770	6.39
ALOHA	770	7.02
ALOHA	1000	4.11
ALOHA	1000	8.05
ALOHA	1000	4.57
ALOHA	1000	4.54
ALOHA	1000	5.56
ALOHA	1000	7.66
ALOHA	1000	5.7
ALOHA	1000	6.82
ALOHA	1000	4.71
ALOHA	1000	5.67
ALOHA	1000	6.55
