# Supplementary material for: Abiotic selection of microbial genome size in the global ocean
Source: Nat Commun. 2023 Mar 13;14:1384. doi: 10.1038/s41467-023-36988-x (PMC10011403; doi:10.1038/s41467-023-36988-x)
Supplement: Supplementary file 5 — Source Data [file 41467_2023_36988_MOESM5_ESM.zip › SourceData_Fig1c.txt]

MetaG	Layer	Depth_m	Percentage_Contam
MProfile	EPI	3	12.51
MProfile	EPI	3	14.65
MProfile	EPI	3	14.76
MProfile	EPI	3	10.39
MProfile	EPI	3	11.94
MProfile	EPI	3	14.78
MProfile	EPI	3	13.36
MProfile	EPI	3	10.61
MProfile	EPI	3	20.11
MProfile	EPI	3	10.49
MProfile	EPI	37	16.01
MProfile	EPI	56	9.16
MProfile	EPI	65	12.90
MProfile	EPI	70	8.18
MProfile	EPI	75	13.36
MProfile	EPI	85	15.23
MProfile	EPI	110	11.63
MProfile	EPI	114	20.20
MProfile	EPI	120	14.64
MProfile	EPI	125	11.55
MProfile	EPI	130	17.81
MProfile	EPI	150	11.44
MProfile	EPI	200	9.76
MProfile	MES	275	9.93
MProfile	MES	280	11.85
MProfile	MES	320	8.79
MProfile	MES	320	11.63
MProfile	MES	350	10.66
MProfile	MES	350	9.33
MProfile	MES	400	10.83
MProfile	MES	420	11.27
MProfile	MES	430	10.64
MProfile	MES	450	10.79
MProfile	MES	450	12.27
MProfile	MES	500	9.30
MProfile	MES	500	10.19
MProfile	MES	535	10.08
MProfile	MES	550	7.64
MProfile	MES	550	10.26
MProfile	MES	580	11.59
MProfile	MES	600	7.36
MProfile	MES	650	10.69
MProfile	MES	650	11.02
MProfile	MES	725	9.74
MProfile	MES	730	10.22
MProfile	MES	750	9.15
MProfile	MES	750	8.00
MProfile	MES	780	10.21
MProfile	MES	800	11.39
MProfile	MES	800	15.87
MProfile	MES	850	9.78
MProfile	MES	865	11.68
MProfile	MES	900	7.75
MProfile	MES	950	11.33
MProfile	MES	1000	9.33
MProfile	BAT	1200	9.51
MProfile	BAT	1200	10.58
MProfile	BAT	1500	7.31
MProfile	BAT	1500	7.15
MProfile	BAT	1600	10.47
MProfile	BAT	1800	9.70
MProfile	BAT	2000	7.99
MProfile	BAT	2000	7.03
MProfile	BAT	2000	9.74
MProfile	BAT	2400	9.10
MProfile	BAT	2500	7.49
MProfile	BAT	2500	7.03
MProfile	BAT	2600	6.33
MProfile	BAT	2600	8.61
MProfile	BAT	2800	9.32
MProfile	BAT	2800	9.18
MProfile	BAT	3000	10.89
MProfile	BAT	3200	8.13
MProfile	BAT	3300	10.12
MProfile	BAT	3300	10.23
MProfile	BAT	4000	8.69
MProfile	BAT	4000	9.90
MProfile	BAT	4000	12.67
MProfile	BAT	4000	7.86
MProfile	BAT	4000	6.46
MProfile	BAT	4000	9.30
KRSE2011	EPI	10	4.94
KRSE2011	EPI	10	3.99
KRSE2011	EPI	10	6.03
KRSE2011	EPI	10	5.13
KRSE2011	EPI	10	8.35
KRSE2011	EPI	10	6.86
KRSE2011	EPI	10	7.07
KRSE2011	EPI	10	6.86
KRSE2011	EPI	25	5.90
KRSE2011	EPI	25	4.90
KRSE2011	EPI	25	5.95
KRSE2011	EPI	25	5.02
KRSE2011	EPI	25	8.54
KRSE2011	EPI	25	9.32
KRSE2011	EPI	25	8.04
KRSE2011	EPI	25	7.11
KRSE2011	EPI	47	2.44
KRSE2011	EPI	50	5.01
KRSE2011	EPI	50	2.19
KRSE2011	EPI	50	5.40
KRSE2011	EPI	50	8.68
KRSE2011	EPI	50	12.45
KRSE2011	EPI	50	7.83
KRSE2011	EPI	50	6.74
KRSE2011	EPI	100	4.51
KRSE2011	EPI	100	3.20
KRSE2011	EPI	100	4.27
KRSE2011	EPI	100	9.9
KRSE2011	EPI	100	7.84
KRSE2011	EPI	100	7.86
KRSE2011	EPI	100	6.90
KRSE2011	EPI	200	4.08
KRSE2011	EPI	200	3.64
KRSE2011	EPI	200	4.57
KRSE2011	EPI	200	4.59
KRSE2011	EPI	200	7.60
KRSE2011	EPI	200	5.44
KRSE2011	EPI	200	5.20
KRSE2011	EPI	258	2.95
KRSE2011	MES	500	4.35
KRSE2011	MES	500	3.14
KRSE2011	MES	500	4.54
KRSE2011	MES	500	3.99
KRSE2011	MES	500	4.10
KRSE2011	MES	500	2.69
ALOHA	EPI	25	13.00
ALOHA	EPI	25	9.67
ALOHA	EPI	25	5.67
ALOHA	EPI	25	9.70
ALOHA	EPI	25	7.37
ALOHA	EPI	25	10.6
ALOHA	EPI	25	11.39
ALOHA	EPI	25	9.84
ALOHA	EPI	25	4.29
ALOHA	EPI	25	5.62
ALOHA	EPI	25	11.35
ALOHA	EPI	25	8.96
ALOHA	EPI	45	8.49
ALOHA	EPI	45	7.76
ALOHA	EPI	45	10.19
ALOHA	EPI	45	7.62
ALOHA	EPI	75	9.82
ALOHA	EPI	75	6.15
ALOHA	EPI	75	13.09
ALOHA	EPI	75	9.21
ALOHA	EPI	75	12.69
ALOHA	EPI	75	8.29
ALOHA	EPI	75	13.71
ALOHA	EPI	75	11.50
ALOHA	EPI	75	5.73
ALOHA	EPI	75	8.83
ALOHA	EPI	75	8.59
ALOHA	EPI	125	5.47
ALOHA	EPI	125	7.72
ALOHA	EPI	125	15.89
ALOHA	EPI	125	6.41
ALOHA	EPI	125	6.00
ALOHA	EPI	125	5.04
ALOHA	EPI	125	9.53
ALOHA	EPI	125	5.44
ALOHA	EPI	125	9.44
ALOHA	EPI	125	10.34
ALOHA	EPI	125	9.52
ALOHA	EPI	200	5.81
ALOHA	EPI	200	5.03
ALOHA	EPI	200	6.96
ALOHA	EPI	200	4.98
ALOHA	EPI	200	7.17
ALOHA	EPI	200	7.55
ALOHA	EPI	200	9.66
ALOHA	EPI	200	5.95
ALOHA	EPI	200	6.02
ALOHA	EPI	200	4.84
ALOHA	EPI	200	9.22
ALOHA	MES	500	8.94
ALOHA	MES	500	6.76
ALOHA	MES	500	7.74
ALOHA	MES	500	8.60
ALOHA	MES	500	5.42
ALOHA	MES	500	13.43
ALOHA	MES	500	6.05
ALOHA	MES	500	10.41
ALOHA	MES	500	5.73
ALOHA	MES	500	6.92
ALOHA	MES	500	7.32
ALOHA	MES	770	8.20
ALOHA	MES	770	8.30
ALOHA	MES	770	7.61
ALOHA	MES	770	7.40
ALOHA	MES	770	5.94
ALOHA	MES	770	7.60
ALOHA	MES	770	8.63
ALOHA	MES	770	6.74
ALOHA	MES	770	8.08
ALOHA	MES	770	6.15
ALOHA	MES	770	6.39
ALOHA	MES	770	7.02
ALOHA	MES	1000	4.11
ALOHA	MES	1000	8.05
ALOHA	MES	1000	4.57
ALOHA	MES	1000	4.54
ALOHA	MES	1000	5.56
ALOHA	MES	1000	7.66
ALOHA	MES	1000	5.70
ALOHA	MES	1000	6.82
ALOHA	MES	1000	4.71
ALOHA	MES	1000	5.67
ALOHA	MES	1000	6.55
