# Supplementary material for: Abiotic selection of microbial genome size in the global ocean
Source: Nat Commun. 2023 Mar 13;14:1384. doi: 10.1038/s41467-023-36988-x (PMC10011403; doi:10.1038/s41467-023-36988-x)
Supplement: Supplementary file 5 — Source Data [file 41467_2023_36988_MOESM5_ESM.zip › SourceData_Fig1d.txt]

Sample_ID	AGS1	AGS2	AGS3	AGS4	Metagenomes
MP0311	1.932	1.861	1.844	1.778	MProfile
MP0313	3.034	3.106	3.066	2.965	MProfile
MP0315	2.707	2.708	2.661	2.589	MProfile
MP0317	2.567	2.667	2.64	2.549	MProfile
MP0319	2.247	2.459	2.448	2.37	MProfile
MP0321	1.987	1.923	1.907	1.816	MProfile
MP0323	2.267	2.224	2.211	2.069	MProfile
MP0528	1.824	1.707	1.702	1.607	MProfile
MP0530	3.198	3.164	3.119	2.981	MProfile
MP0532	2.909	3.054	3.032	2.928	MProfile
MP0534	3.173	3.209	3.152	3.066	MProfile
MP0536	2.595	2.488	2.472	2.396	MProfile
MP0538	2.674	2.649	2.625	2.508	MProfile
MP0540	2.255	2.189	2.156	1.972	MProfile
MP0778	2.113	1.964	1.959	1.827	MProfile
MP0780	2.967	3.252	3.214	3.004	MProfile
MP0782	3.22	3.236	3.211	3.055	MProfile
MP0784	2.86	2.895	2.874	2.734	MProfile
MP0786	2.3	2.339	2.335	2.278	MProfile
MP0788	2.155	2.269	2.234	2.158	MProfile
MP0790	2.441	2.335	2.33	2.263	MProfile
MP0878	3.162	3.041	3.015	2.891	MProfile
MP0880	3.163	2.991	2.953	2.874	MProfile
MP0882	2.317	2.229	2.225	2.179	MProfile
MP0884	2.014	2.275	2.29	2.199	MProfile
MP0886	2.363	2.563	2.545	2.458	MProfile
MP0888	2.361	2.27	2.254	2.052	MProfile
MP1154	3.196	3.187	3.158	3.044	MProfile
MP1162	2.852	2.919	2.89	2.797	MProfile
MP1164	2.472	2.528	2.506	2.428	MProfile
MP1166	2.234	2.424	2.42	2.368	MProfile
MP1174	2.496	2.328	2.3	2.02	MProfile
MP1176	1.802	1.755	1.747	1.713	MProfile
MP1178	2.279	2.437	2.402	2.359	MProfile
MP1409	2.909	3.144	3.124	3.012	MProfile
MP1411	2.915	2.817	2.793	2.689	MProfile
MP1413	2.376	2.404	2.385	2.334	MProfile
MP1415	2.124	2.202	2.18	2.126	MProfile
MP1417	2.101	2.145	2.134	2.057	MProfile
MP1419	2.336	2.415	2.402	2.343	MProfile
MP1421	2.092	2.003	1.991	1.892	MProfile
MP1517	2.085	1.997	1.978	1.856	MProfile
MP1519	3.212	3.384	3.342	3.246	MProfile
MP1521	2.793	2.734	2.711	2.634	MProfile
MP1523	2.74	2.587	2.568	2.562	MProfile
MP1525	2.391	2.516	2.483	2.427	MProfile
MP1527	2.409	2.48	2.444	2.403	MProfile
MP1529	2.424	2.327	2.299	2.186	MProfile
MP1672	2.104	2.063	2.033	1.933	MProfile
MP1674	3.42	3.477	3.439	3.216	MProfile
MP1676	2.953	3.007	2.984	2.896	MProfile
MP1678	2.497	2.746	2.703	2.591	MProfile
MP1680	2.346	2.373	2.345	2.288	MProfile
MP1682	2.426	2.432	2.399	2.311	MProfile
MP1684	2.3	2.197	2.172	2.058	MProfile
MP1845	3.581	3.555	3.529	3.401	MProfile
MP1847	3.194	3.087	3.057	2.989	MProfile
MP1849	2.68	2.821	2.753	2.69	MProfile
MP1851	2.571	2.721	2.702	2.632	MProfile
MP1853	2.448	2.443	2.419	2.366	MProfile
MP1855	2.221	2.163	2.14	2.031	MProfile
MP1857	1.955	1.917	1.905	1.831	MProfile
MP1879	2.404	2.404	2.399	2.325	MProfile
MP2231	2.845	2.847	2.811	2.763	MProfile
MP2233bis	2.785	3.013	2.969	2.934	MProfile
MP2235	2.521	2.559	2.546	2.469	MProfile
MP2237	2.705	2.741	2.72	2.671	MProfile
MP2239	2.126	2.157	2.147	2.11	MProfile
MP2241	2.289	2.195	2.16	1.992	MProfile
MP2243	2.111	1.988	1.964	1.816	MProfile
MP2654	3.073	3.283	3.264	3.181	MProfile
MP2658	2.495	2.599	2.583	2.502	MProfile
MP2809	2.519	2.603	2.591	2.509	MProfile
MP2811	3.44	3.477	3.455	3.331	MProfile
MP2813	2.675	2.68	2.664	2.612	MProfile
MP2815	2.058	2.065	2.055	2.005	MProfile
MP2817	2.433	2.663	2.648	2.56	MProfile
MP2819	1.972	1.943	1.932	1.846	MProfile
MP2821	1.897	1.824	1.817	1.788	MProfile
MP464	2.893	2.88	2.847	2.732	MProfile
MP468	2.582	3.014	2.988	2.926	MProfile
SRR5002342	2.256	2.153	2.148	2.016	ALOHA
SRR5002410	2.067	2.008	2.004	1.917	ALOHA
SRR5002343	2.262	2.126	2.126	2.005	ALOHA
SRR5002371	2.276	2.215	2.206	2.106	ALOHA
SRR5002400	3.034	3.017	3.027	2.917	ALOHA
SRR5002355	2.54	2.594	2.593	2.522	ALOHA
SRR5002372	2.262	2.382	2.382	2.332	ALOHA
SRR5002344	2.561	2.915	2.914	2.844	ALOHA
SRR5002406	2.091	2.043	2.039	1.915	ALOHA
SRR5002376	1.951	1.882	1.875	1.821	ALOHA
SRR5002341	2.27	2.197	2.187	2.04	ALOHA
SRR5002322	2.395	2.361	2.357	2.291	ALOHA
SRR5002363	2.451	2.442	2.442	2.378	ALOHA
SRR5002385	2.304	2.314	2.314	2.252	ALOHA
SRR5002359	2.182	2.135	2.135	2.118	ALOHA
SRR5002380	2.414	2.447	2.447	2.391	ALOHA
SRR5002402	2.503	2.437	2.431	2.261	ALOHA
SRR5002337	2.222	2.189	2.184	2.056	ALOHA
SRR5002334	2.617	2.526	2.508	2.32	ALOHA
SRR5002395	2.311	2.307	2.305	2.235	ALOHA
SRR5002361	2.182	2.147	2.147	2.088	ALOHA
SRR5002390	2.133	2.039	2.039	1.995	ALOHA
SRR5002316	2.305	2.125	2.125	2.07	ALOHA
SRR5002319	2.345	2.308	2.298	2.167	ALOHA
SRR5002381	2.266	2.194	2.174	2.052	ALOHA
SRR5002310	2.322	2.322	2.313	2.159	ALOHA
SRR5002412	2.411	2.478	2.468	2.353	ALOHA
SRR5002377	2.103	2.103	2.103	2.068	ALOHA
SRR5002309	2.327	2.093	2.087	1.984	ALOHA
SRR5002362	2.371	2.305	2.293	2.241	ALOHA
SRR5002404	2.573	2.646	2.645	2.543	ALOHA
SRR5002349	2.365	2.54	2.54	2.466	ALOHA
SRR5002328	2.289	2.655	2.655	2.614	ALOHA
SRR5002408	2.542	2.317	2.317	2.281	ALOHA
SRR5002315	2.275	2.253	2.248	2.172	ALOHA
SRR5002405	2.337	2.635	2.634	2.515	ALOHA
SRR5002335	2.68	3.172	3.172	3.035	ALOHA
SRR5002378	2.611	2.771	2.771	2.684	ALOHA
SRR5002314	3.12	2.912	2.912	2.854	ALOHA
SRR5002332	2.725	2.208	2.203	2.126	ALOHA
SRR5002394	2.844	2.742	2.727	2.543	ALOHA
SRR5002333	2.221	2.168	2.159	2.096	ALOHA
SRR5002338	2.282	2.209	2.189	2.092	ALOHA
SRR5002358	2.377	2.35	2.347	2.292	ALOHA
SRR5002379	2.723	2.696	2.695	2.612	ALOHA
SRR5002345	2.347	2.364	2.364	2.28	ALOHA
SRR5002308	2.512	2.62	2.62	2.566	ALOHA
SRR5002320	2.667	2.705	2.705	2.659	ALOHA
SRR5002375	2.048	2.401	2.392	2.262	ALOHA
SRR5002353	2.502	2.378	2.378	2.333	ALOHA
SRR5002387	2.229	2.379	2.383	2.263	ALOHA
SRR5002352	2.356	2.408	2.407	2.311	ALOHA
SRR5002368	1.959	2.231	2.231	2.189	ALOHA
SRR5002325	2.349	1.999	1.993	1.919	ALOHA
SRR5002370	2.312	1.957	1.957	1.917	ALOHA
SRR5002366	2.368	2.293	2.272	2.132	ALOHA
SRR5002318	2.407	2.728	2.739	2.563	ALOHA
SRR5002357	2.983	2.348	2.348	2.295	ALOHA
SRR5002383	2.688	2.542	2.541	2.442	ALOHA
SRR5002340	2.304	3	3	2.905	ALOHA
SRR5002339	2.622	2.885	2.872	2.554	ALOHA
SRR5002389	2.882	2.308	2.303	2.167	ALOHA
SRR5002311	2.308	2.269	2.265	2.14	ALOHA
SRR5002347	2.154	2.185	2.182	2.113	ALOHA
SRR5002373	2.768	2.767	2.764	2.685	ALOHA
SRR5002346	3.615	3.58	3.58	3.511	ALOHA
SRR5002313	3.177	3.128	3.128	2.97	ALOHA
SRR5002369	2.673	3.186	3.186	3.12	ALOHA
SRR5002321	3.26	2.693	2.693	2.638	ALOHA
SRR5002374	2.163	2.128	2.125	2.073	ALOHA
SRR5002317	2.021	2.333	2.333	2.254	ALOHA
SRR5002364	2.565	2.238	2.238	2.197	ALOHA
SRR5002384	2.304	2.108	2.108	2.078	ALOHA
SRR5002356	2.23	2.551	2.551	2.507	ALOHA
SRR5002323	2.222	1.967	1.964	1.909	ALOHA
SRR5002312	2.414	2.531	2.529	2.451	ALOHA
SRR5002336	2.54	2.512	2.512	2.403	ALOHA
SRR5002330	2.341	2.457	2.451	2.335	ALOHA
SRR5002403	3.373	2.284	2.277	2.168	ALOHA
SRR5002329	2.844	2.857	2.846	2.767	ALOHA
SRR5002324	2.593	3.25	3.239	3.055	ALOHA
SRR5002397	3.347	2.968	2.968	2.88	ALOHA
SRR5002331	2.973	3.491	3.491	3.377	ALOHA
KRSE2011_01	2.2328	2.2273	2.2211	2.1213	RedSea
KRSE2011_02	2.0852	2.1031	2.0945	1.9859	RedSea
KRSE2011_03	2.1669	2.1964	2.1942	2.1464	RedSea
KRSE2011_04	2.0008	2.0005	1.9961	1.9254	RedSea
KRSE2011_05	2.1166	2.1147	2.1102	2.0173	RedSea
KRSE2011_06	2.1928	2.1886	2.1815	2.0893	RedSea
KRSE2011_07	2.6985	2.6887	2.6857	2.5875	RedSea
KRSE2011_08	2.6524	2.6803	2.6799	2.5823	RedSea
KRSE2011_09	2.1978	2.1683	2.1682	2.1048	RedSea
KRSE2011_10	2.1815	2.1806	2.1725	2.0561	RedSea
KRSE2011_11	2.3334	2.3291	2.323	2.1984	RedSea
KRSE2011_12	2.3414	2.3398	2.3381	2.2826	RedSea
KRSE2011_13	2.5911	2.5906	2.5891	2.5089	RedSea
KRSE2011_14	2.4371	2.434	2.4336	2.3701	RedSea
KRSE2011_15	2.356	2.3418	2.3415	2.2869	RedSea
KRSE2011_16	2.4568	2.4379	2.4493	2.3097	RedSea
KRSE2011_17	1.968	1.9653	1.9593	1.915	RedSea
KRSE2011_18	2.3881	2.3774	2.372	2.2538	RedSea
KRSE2011_19	2.5496	2.5557	2.5469	2.4514	RedSea
KRSE2011_20	2.7498	2.7383	2.7372	2.6164	RedSea
KRSE2011_21	2.724	2.7066	2.7053	2.6285	RedSea
KRSE2011_22	2.156	2.1656	2.16	1.9927	RedSea
KRSE2011_23	2.0935	2.0866	2.0825	1.9187	RedSea
KRSE2011_24	2.3797	2.3662	2.3664	2.1689	RedSea
KRSE2011_25	2.2993	2.2993	2.2993	2.2993	RedSea
KRSE2011_26	2.6339	2.6138	2.6135	2.514	RedSea
KRSE2011_27	2.3656	2.3529	2.3522	2.2984	RedSea
KRSE2011_28	2.0645	2.0584	2.0499	1.9085	RedSea
KRSE2011_29	2.0989	2.0995	2.0962	1.9171	RedSea
KRSE2011_30	2.5976	2.6098	2.5931	2.3024	RedSea
KRSE2011_31	2.645	2.6503	2.6425	2.4503	RedSea
KRSE2011_32	3.6681	3.6572	3.6526	3.3889	RedSea
KRSE2011_33	2.7154	2.6933	2.6927	2.603	RedSea
KRSE2011_34	1.9255	1.912	1.9111	1.7856	RedSea
KRSE2011_35	2.0601	2.0497	2.0484	1.8955	RedSea
KRSE2011_36	2.0966	2.1081	2.1042	1.9497	RedSea
KRSE2011_37	2.4252	2.4214	2.4243	2.2159	RedSea
KRSE2011_38	3.2658	3.2632	3.2494	3.0627	RedSea
KRSE2011_39	2.9698	2.9563	2.9556	2.8606	RedSea
KRSE2011_40	2.2405	2.2344	2.2309	2.0833	RedSea
KRSE2011_41	2.3477	2.3514	2.346	2.1918	RedSea
KRSE2011_42	2.1172	2.1127	2.1095	1.9596	RedSea
KRSE2011_43	2.6988	2.739	2.7316	2.5505	RedSea
KRSE2011_44	2.8631	2.8625	2.8603	2.7244	RedSea
KRSE2011_45	2.5621	2.5564	2.5562	2.4414	RedSea
