# Supplementary material for: Abiotic selection of microbial genome size in the global ocean
Source: Nat Commun. 2023 Mar 13;14:1384. doi: 10.1038/s41467-023-36988-x (PMC10011403; doi:10.1038/s41467-023-36988-x)
Supplement: Supplementary file 5 — Source Data [file 41467_2023_36988_MOESM5_ESM.zip › SourceData_Fig1e.txt]

Trend	percDiff
Increased	-13.31
Increased	-11.01
Increased	-9.17
Increased	-6.01
Increased	-5.47
Increased	-5.35
Increased	-5.25
Increased	-4.29
Increased	-4.01
Increased	-3.89
Increased	-3.77
Increased	-3.52
Increased	-3.52
Increased	-3.51
Increased	-3.11
Increased	-2.94
Increased	-2.92
Increased	-2.82
Increased	-2.52
Increased	-2.38
Increased	-2.15
Increased	-2.12
Increased	-1.67
Increased	-1.51
Increased	-1.51
Increased	-1.28
Increased	-1.06
Increased	-1.06
Increased	-0.88
Increased	-0.78
Increased	-0.64
Increased	-0.64
Increased	-0.63
Increased	-0.39
Increased	-0.35
Increased	-0.29
Increased	-0.25
Increased	-0.13
Increased	-0.11
Decreased	0.00
Decreased	0.23
Decreased	0.26
Decreased	0.29
Decreased	0.37
Decreased	0.38
Decreased	0.39
Decreased	0.46
Decreased	0.62
Decreased	0.67
Decreased	0.69
Decreased	0.69
Decreased	0.71
Decreased	0.71
Decreased	0.77
Decreased	0.77
Decreased	0.94
Decreased	0.95
Decreased	0.98
Decreased	1.10
Decreased	1.13
Decreased	1.16
Decreased	1.18
Decreased	1.21
Decreased	1.27
Decreased	1.27
Decreased	1.30
Decreased	1.32
Decreased	1.37
Decreased	1.49
Decreased	1.50
Decreased	1.51
Decreased	1.63
Decreased	1.64
Decreased	1.65
Decreased	1.69
Decreased	1.76
Decreased	1.79
Decreased	1.80
Decreased	1.87
Decreased	1.90
Decreased	1.92
Decreased	1.92
Decreased	2.06
Decreased	2.07
Decreased	2.07
Decreased	2.09
Decreased	2.13
Decreased	2.16
Decreased	2.18
Decreased	2.20
Decreased	2.22
Decreased	2.24
Decreased	2.27
Decreased	2.29
Decreased	2.36
Decreased	2.38
Decreased	2.39
Decreased	2.40
Decreased	2.48
Decreased	2.50
Decreased	2.51
Decreased	2.52
Decreased	2.56
Decreased	2.64
Decreased	2.68
Decreased	2.69
Decreased	2.72
Decreased	2.75
Decreased	2.79
Decreased	2.82
Decreased	2.84
Decreased	2.86
Decreased	2.86
Decreased	2.87
Decreased	2.87
Decreased	2.93
Decreased	2.95
Decreased	2.99
Decreased	3.02
Decreased	3.11
Decreased	3.12
Decreased	3.17
Decreased	3.17
Decreased	3.29
Decreased	3.30
Decreased	3.31
Decreased	3.35
Decreased	3.36
Decreased	3.46
Decreased	3.50
Decreased	3.56
Decreased	3.66
Decreased	3.68
Decreased	3.71
Decreased	3.77
Decreased	3.84
Decreased	3.85
Decreased	3.88
Decreased	3.94
Decreased	4.10
Decreased	4.12
Decreased	4.13
Decreased	4.14
Decreased	4.23
Decreased	4.29
Decreased	4.30
Decreased	4.33
Decreased	4.34
Decreased	4.40
Decreased	4.46
Decreased	4.46
Decreased	4.55
Decreased	4.67
Decreased	4.69
Decreased	4.70
Decreased	4.71
Decreased	4.72
Decreased	4.73
Decreased	4.74
Decreased	4.76
Decreased	4.84
Decreased	4.85
Decreased	4.93
Decreased	4.99
Decreased	5.02
Decreased	5.12
Decreased	5.12
Decreased	5.29
Decreased	5.46
Decreased	5.50
Decreased	5.50
Decreased	5.54
Decreased	5.54
Decreased	5.62
Decreased	5.65
Decreased	5.66
Decreased	5.75
Decreased	5.76
Decreased	5.78
Decreased	5.96
Decreased	5.96
Decreased	5.98
Decreased	5.99
Decreased	6.17
Decreased	6.22
Decreased	6.29
Decreased	6.31
Decreased	6.39
Decreased	6.41
Decreased	6.46
Decreased	6.47
Decreased	6.49
Decreased	6.50
Decreased	6.56
Decreased	6.64
Decreased	6.65
Decreased	6.78
Decreased	6.86
Decreased	7.01
Decreased	7.02
Decreased	7.02
Decreased	7.04
Decreased	7.12
Decreased	7.26
Decreased	7.26
Decreased	7.27
Decreased	7.28
Decreased	7.31
Decreased	7.36
Decreased	7.40
Decreased	7.44
Decreased	7.46
Decreased	7.49
Decreased	7.56
Decreased	7.57
Decreased	7.60
Decreased	7.61
Decreased	7.66
Decreased	7.72
Decreased	7.97
Decreased	7.99
Decreased	8.09
Decreased	8.14
Decreased	8.31
Decreased	8.35
Decreased	8.44
Decreased	8.51
Decreased	8.55
Decreased	8.56
Decreased	8.61
Decreased	8.63
Decreased	8.66
Decreased	8.76
Decreased	8.86
Decreased	9.12
Decreased	9.43
Decreased	9.44
Decreased	9.58
Decreased	9.59
Decreased	9.65
Decreased	9.83
Decreased	10.14
Decreased	10.19
Decreased	10.54
Decreased	10.66
Decreased	10.98
Decreased	11.34
Decreased	11.36
Decreased	11.38
Decreased	11.42
Decreased	11.92
Decreased	12.58
Decreased	12.98
Decreased	13.08
Decreased	13.51
Decreased	13.96
Decreased	14.38
Decreased	14.75
Decreased	19.08
