# Supplementary material for: Abiotic selection of microbial genome size in the global ocean
Source: Nat Commun. 2023 Mar 13;14:1384. doi: 10.1038/s41467-023-36988-x (PMC10011403; doi:10.1038/s41467-023-36988-x)
Supplement: Supplementary file 5 — Source Data [file 41467_2023_36988_MOESM5_ESM.zip › SourceData_Fig2a.txt]

Sample_ID	AGS4	Metagenomes
SRR5002309	1.983513119	ALOHA
SRR5002310	2.158943216	ALOHA
SRR5002311	2.140284359	ALOHA
SRR5002315	2.126020358	ALOHA
SRR5002317	1.90870312	ALOHA
SRR5002318	2.131772231	ALOHA
SRR5002319	2.166630014	ALOHA
SRR5002322	2.291138522	ALOHA
SRR5002329	2.767416738	ALOHA
SRR5002330	2.167664642	ALOHA
SRR5002333	2.095863064	ALOHA
SRR5002334	2.319952411	ALOHA
SRR5002335	2.543047102	ALOHA
SRR5002336	2.334510969	ALOHA
SRR5002337	2.055806548	ALOHA
SRR5002338	2.092101247	ALOHA
SRR5002341	2.039541091	ALOHA
SRR5002342	2.015550113	ALOHA
SRR5002343	2.004869633	ALOHA
SRR5002346	3.511151171	ALOHA
SRR5002347	2.113144188	ALOHA
SRR5002352	2.311178362	ALOHA
SRR5002353	2.262223535	ALOHA
SRR5002357	2.553682058	ALOHA
SRR5002358	2.292151396	ALOHA
SRR5002362	2.240759294	ALOHA
SRR5002363	2.378262333	ALOHA
SRR5002364	2.450599405	ALOHA
SRR5002366	2.166755401	ALOHA
SRR5002371	2.105624088	ALOHA
SRR5002373	2.684752151	ALOHA
SRR5002374	2.073196882	ALOHA
SRR5002375	1.919333869	ALOHA
SRR5002376	1.820934759	ALOHA
SRR5002378	2.515195955	ALOHA
SRR5002379	2.611555271	ALOHA
SRR5002381	2.052387459	ALOHA
SRR5002383	2.562584973	ALOHA
SRR5002384	2.25433836	ALOHA
SRR5002387	2.262516314	ALOHA
SRR5002395	2.23486051	ALOHA
SRR5002400	2.916629126	ALOHA
SRR5002402	2.261216814	ALOHA
SRR5002403	3.054700154	ALOHA
SRR5002404	2.542619924	ALOHA
SRR5002405	2.17200303	ALOHA
SRR5002406	1.914677312	ALOHA
SRR5002410	1.916939079	ALOHA
SRR5002412	2.353178837	ALOHA
SRR5002308	2.565759669	ALOHA
SRR5002312	2.507462619	ALOHA
SRR5002313	2.970063267	ALOHA
SRR5002314	3.034966401	ALOHA
SRR5002316	2.069942002	ALOHA
SRR5002320	2.659244194	ALOHA
SRR5002321	3.120168445	ALOHA
SRR5002323	2.078202024	ALOHA
SRR5002324	2.403115211	ALOHA
SRR5002325	2.332759699	ALOHA
SRR5002328	2.280860717	ALOHA
SRR5002331	2.880240586	ALOHA
SRR5002332	2.683529008	ALOHA
SRR5002339	2.442257692	ALOHA
SRR5002340	2.295132635	ALOHA
SRR5002344	2.843531076	ALOHA
SRR5002345	2.279512548	ALOHA
SRR5002349	2.465963333	ALOHA
SRR5002355	2.522389707	ALOHA
SRR5002356	2.196724539	ALOHA
SRR5002359	2.117919373	ALOHA
SRR5002361	2.088301959	ALOHA
SRR5002368	1.916601358	ALOHA
SRR5002369	2.637909338	ALOHA
SRR5002370	2.189255789	ALOHA
SRR5002372	2.332057752	ALOHA
SRR5002377	2.06803559	ALOHA
SRR5002380	2.391329344	ALOHA
SRR5002385	2.252395585	ALOHA
SRR5002389	2.90502152	ALOHA
SRR5002390	1.995162123	ALOHA
SRR5002394	2.853892377	ALOHA
SRR5002397	3.376587257	ALOHA
SRR5002408	2.613916709	ALOHA
MP0313	2.965	MProfile
MP0315	2.589	MProfile
MP0530	2.981	MProfile
MP0532	2.928	MProfile
MP0534	3.066	MProfile
MP0780	3.004	MProfile
MP0782	3.055	MProfile
MP0784	2.734	MProfile
MP0878	2.891	MProfile
MP0880	2.874	MProfile
MP0882	2.179	MProfile
MP1154	3.044	MProfile
MP1162	2.797	MProfile
MP1409	3.012	MProfile
MP1411	2.689	MProfile
MP1519	3.246	MProfile
MP1521	2.634	MProfile
MP1674	3.216	MProfile
MP1676	2.896	MProfile
MP1845	3.401	MProfile
MP1847	2.989	MProfile
MP2231	2.763	MProfile
MP2233bis	2.934	MProfile
MP2654	3.181	MProfile
MP2809	2.509	MProfile
MP2811	3.331	MProfile
MP0311	1.778	MProfile
MP0321	1.816	MProfile
MP0323	2.069	MProfile
MP0528	1.607	MProfile
MP0540	1.972	MProfile
MP0778	1.827	MProfile
MP0790	2.263	MProfile
MP0888	2.052	MProfile
MP1174	2.020	MProfile
MP1176	1.713	MProfile
MP1419	2.343	MProfile
MP1421	1.892	MProfile
MP1517	1.856	MProfile
MP1527	2.403	MProfile
MP1529	2.186	MProfile
MP1672	1.933	MProfile
MP1684	2.058	MProfile
MP1855	2.031	MProfile
MP1857	1.831	MProfile
MP2241	1.992	MProfile
MP2243	1.816	MProfile
MP2819	1.846	MProfile
MP2821	1.788	MProfile
MP0317	2.549	MProfile
MP0319	2.370	MProfile
MP0536	2.396	MProfile
MP0538	2.508	MProfile
MP0786	2.278	MProfile
MP0788	2.158	MProfile
MP0884	2.199	MProfile
MP0886	2.458	MProfile
MP1164	2.428	MProfile
MP1166	2.368	MProfile
MP1178	2.359	MProfile
MP1413	2.334	MProfile
MP1415	2.126	MProfile
MP1417	2.057	MProfile
MP1523	2.562	MProfile
MP1525	2.427	MProfile
MP1678	2.591	MProfile
MP1680	2.288	MProfile
MP1682	2.311	MProfile
MP1849	2.690	MProfile
MP1851	2.632	MProfile
MP1853	2.366	MProfile
MP1879	2.325	MProfile
MP2235	2.469	MProfile
MP2237	2.671	MProfile
MP2239	2.110	MProfile
MP2658	2.502	MProfile
MP2813	2.612	MProfile
MP2815	2.005	MProfile
MP2817	2.560	MProfile
MP464	2.732	MProfile
MP468	2.926	MProfile
KRSE2011_01	2.12	RedSea
KRSE2011_02	1.99	RedSea
KRSE2011_03	2.15	RedSea
KRSE2011_04	1.93	RedSea
KRSE2011_05	2.02	RedSea
KRSE2011_06	2.09	RedSea
KRSE2011_07	2.59	RedSea
KRSE2011_08	2.58	RedSea
KRSE2011_10	2.06	RedSea
KRSE2011_11	2.2	RedSea
KRSE2011_12	2.28	RedSea
KRSE2011_13	2.51	RedSea
KRSE2011_14	2.37	RedSea
KRSE2011_16	2.31	RedSea
KRSE2011_17	1.92	RedSea
KRSE2011_18	2.25	RedSea
KRSE2011_19	2.45	RedSea
KRSE2011_20	2.62	RedSea
KRSE2011_22	1.99	RedSea
KRSE2011_23	1.92	RedSea
KRSE2011_24	2.17	RedSea
KRSE2011_25	2.3	RedSea
KRSE2011_26	2.51	RedSea
KRSE2011_28	1.91	RedSea
KRSE2011_29	1.92	RedSea
KRSE2011_30	2.3	RedSea
KRSE2011_31	2.45	RedSea
KRSE2011_32	3.39	RedSea
KRSE2011_34	1.79	RedSea
KRSE2011_35	1.9	RedSea
KRSE2011_36	1.95	RedSea
KRSE2011_37	2.22	RedSea
KRSE2011_38	3.06	RedSea
KRSE2011_40	2.08	RedSea
KRSE2011_41	2.19	RedSea
KRSE2011_42	1.96	RedSea
KRSE2011_43	2.55	RedSea
KRSE2011_44	2.72	RedSea
KRSE2011_09	2.1	RedSea
KRSE2011_15	2.29	RedSea
KRSE2011_21	2.63	RedSea
KRSE2011_27	2.3	RedSea
KRSE2011_33	2.6	RedSea
KRSE2011_39	2.86	RedSea
KRSE2011_45	2.44	RedSea
