# Supplementary material for: Abiotic selection of microbial genome size in the global ocean
Source: Nat Commun. 2023 Mar 13;14:1384. doi: 10.1038/s41467-023-36988-x (PMC10011403; doi:10.1038/s41467-023-36988-x)
Supplement: Supplementary file 5 — Source Data [file 41467_2023_36988_MOESM5_ESM.zip › SourceData_Fig2b.txt]

Sample_ID	AGS4	Metagenomes	Depth	DepthCat
SRR5002309	1.983513119	ALOHA	25	Epipelagic
SRR5002310	2.158943216	ALOHA	75	Epipelagic
SRR5002311	2.140284359	ALOHA	25	Epipelagic
SRR5002315	2.126020358	ALOHA	25	Epipelagic
SRR5002317	1.90870312	ALOHA	75	Epipelagic
SRR5002318	2.131772231	ALOHA	75	Epipelagic
SRR5002319	2.166630014	ALOHA	25	Epipelagic
SRR5002322	2.291138522	ALOHA	125	Epipelagic
SRR5002329	2.767416738	ALOHA	200	Epipelagic
SRR5002330	2.167664642	ALOHA	75	Epipelagic
SRR5002333	2.095863064	ALOHA	25	Epipelagic
SRR5002334	2.319952411	ALOHA	75	Epipelagic
SRR5002335	2.543047102	ALOHA	125	Epipelagic
SRR5002336	2.334510969	ALOHA	25	Epipelagic
SRR5002337	2.055806548	ALOHA	45	Epipelagic
SRR5002338	2.092101247	ALOHA	75	Epipelagic
SRR5002341	2.039541091	ALOHA	75	Epipelagic
SRR5002342	2.015550113	ALOHA	25	Epipelagic
SRR5002343	2.004869633	ALOHA	75	Epipelagic
SRR5002346	3.511151171	ALOHA	200	Epipelagic
SRR5002347	2.113144188	ALOHA	75	Epipelagic
SRR5002352	2.311178362	ALOHA	200	Epipelagic
SRR5002353	2.262223535	ALOHA	75	Epipelagic
SRR5002357	2.553682058	ALOHA	125	Epipelagic
SRR5002358	2.292151396	ALOHA	125	Epipelagic
SRR5002362	2.240759294	ALOHA	125	Epipelagic
SRR5002363	2.378262333	ALOHA	200	Epipelagic
SRR5002364	2.450599405	ALOHA	125	Epipelagic
SRR5002366	2.166755401	ALOHA	25	Epipelagic
SRR5002371	2.105624088	ALOHA	125	Epipelagic
SRR5002373	2.684752151	ALOHA	125	Epipelagic
SRR5002374	2.073196882	ALOHA	25	Epipelagic
SRR5002375	1.919333869	ALOHA	25	Epipelagic
SRR5002376	1.820934759	ALOHA	45	Epipelagic
SRR5002378	2.515195955	ALOHA	200	Epipelagic
SRR5002379	2.611555271	ALOHA	200	Epipelagic
SRR5002381	2.052387459	ALOHA	45	Epipelagic
SRR5002383	2.562584973	ALOHA	200	Epipelagic
SRR5002384	2.25433836	ALOHA	200	Epipelagic
SRR5002387	2.262516314	ALOHA	125	Epipelagic
SRR5002395	2.23486051	ALOHA	200	Epipelagic
SRR5002400	2.916629126	ALOHA	200	Epipelagic
SRR5002402	2.261216814	ALOHA	25	Epipelagic
SRR5002403	3.054700154	ALOHA	125	Epipelagic
SRR5002404	2.542619924	ALOHA	200	Epipelagic
SRR5002405	2.17200303	ALOHA	75	Epipelagic
SRR5002406	1.914677312	ALOHA	25	Epipelagic
SRR5002410	1.916939079	ALOHA	45	Epipelagic
SRR5002412	2.353178837	ALOHA	125	Epipelagic
SRR5002308	2.565759669	ALOHA	770	Mesopelagic
SRR5002312	2.507462619	ALOHA	1000	Mesopelagic
SRR5002313	2.970063267	ALOHA	500	Mesopelagic
SRR5002314	3.034966401	ALOHA	500	Mesopelagic
SRR5002316	2.069942002	ALOHA	1000	Mesopelagic
SRR5002320	2.659244194	ALOHA	1000	Mesopelagic
SRR5002321	3.120168445	ALOHA	1000	Mesopelagic
SRR5002323	2.078202024	ALOHA	770	Mesopelagic
SRR5002324	2.403115211	ALOHA	500	Mesopelagic
SRR5002325	2.332759699	ALOHA	770	Mesopelagic
SRR5002328	2.280860717	ALOHA	770	Mesopelagic
SRR5002331	2.880240586	ALOHA	1000	Mesopelagic
SRR5002332	2.683529008	ALOHA	770	Mesopelagic
SRR5002339	2.442257692	ALOHA	770	Mesopelagic
SRR5002340	2.295132635	ALOHA	500	Mesopelagic
SRR5002344	2.843531076	ALOHA	1000	Mesopelagic
SRR5002345	2.279512548	ALOHA	500	Mesopelagic
SRR5002349	2.465963333	ALOHA	500	Mesopelagic
SRR5002355	2.522389707	ALOHA	500	Mesopelagic
SRR5002356	2.196724539	ALOHA	500	Mesopelagic
SRR5002359	2.117919373	ALOHA	770	Mesopelagic
SRR5002361	2.088301959	ALOHA	500	Mesopelagic
SRR5002368	1.916601358	ALOHA	500	Mesopelagic
SRR5002369	2.637909338	ALOHA	770	Mesopelagic
SRR5002370	2.189255789	ALOHA	1000	Mesopelagic
SRR5002372	2.332057752	ALOHA	770	Mesopelagic
SRR5002377	2.06803559	ALOHA	770	Mesopelagic
SRR5002380	2.391329344	ALOHA	1000	Mesopelagic
SRR5002385	2.252395585	ALOHA	500	Mesopelagic
SRR5002389	2.90502152	ALOHA	1000	Mesopelagic
SRR5002390	1.995162123	ALOHA	770	Mesopelagic
SRR5002394	2.853892377	ALOHA	1000	Mesopelagic
SRR5002397	3.376587257	ALOHA	770	Mesopelagic
SRR5002408	2.613916709	ALOHA	1000	Mesopelagic
MP0313	2.965	MProfile	4000	Bathypelagic
MP0315	2.589	MProfile	1600	Bathypelagic
MP0530	2.981	MProfile	4000	Bathypelagic
MP0532	2.928	MProfile	3300	Bathypelagic
MP0534	3.066	MProfile	2400	Bathypelagic
MP0780	3.004	MProfile	3200	Bathypelagic
MP0782	3.055	MProfile	2600	Bathypelagic
MP0784	2.734	MProfile	1200	Bathypelagic
MP0878	2.891	MProfile	4000	Bathypelagic
MP0880	2.874	MProfile	3000	Bathypelagic
MP0882	2.179	MProfile	1200	Bathypelagic
MP1154	3.044	MProfile	2600	Bathypelagic
MP1162	2.797	MProfile	1800	Bathypelagic
MP1409	3.012	MProfile	3300	Bathypelagic
MP1411	2.689	MProfile	2800	Bathypelagic
MP1519	3.246	MProfile	2500	Bathypelagic
MP1521	2.634	MProfile	2000	Bathypelagic
MP1674	3.216	MProfile	4000	Bathypelagic
MP1676	2.896	MProfile	1500	Bathypelagic
MP1845	3.401	MProfile	4000	Bathypelagic
MP1847	2.989	MProfile	2000	Bathypelagic
MP2231	2.763	MProfile	2800	Bathypelagic
MP2233bis	2.934	MProfile	2000	Bathypelagic
MP2654	3.181	MProfile	1500	Bathypelagic
MP2809	2.509	MProfile	4000	Bathypelagic
MP2811	3.331	MProfile	2500	Bathypelagic
MP0311	1.778	MProfile	3	Epipelagic
MP0321	1.816	MProfile	75	Epipelagic
MP0323	2.069	MProfile	120	Epipelagic
MP0528	1.607	MProfile	3	Epipelagic
MP0540	1.972	MProfile	130	Epipelagic
MP0778	1.827	MProfile	3	Epipelagic
MP0790	2.263	MProfile	56	Epipelagic
MP0888	2.052	MProfile	85	Epipelagic
MP1174	2.020	MProfile	114	Epipelagic
MP1176	1.713	MProfile	3	Epipelagic
MP1419	2.343	MProfile	70	Epipelagic
MP1421	1.892	MProfile	3	Epipelagic
MP1517	1.856	MProfile	3	Epipelagic
MP1527	2.403	MProfile	200	Epipelagic
MP1529	2.186	MProfile	110	Epipelagic
MP1672	1.933	MProfile	3	Epipelagic
MP1684	2.058	MProfile	65	Epipelagic
MP1855	2.031	MProfile	125	Epipelagic
MP1857	1.831	MProfile	3	Epipelagic
MP2241	1.992	MProfile	37	Epipelagic
MP2243	1.816	MProfile	3	Epipelagic
MP2819	1.846	MProfile	150	Epipelagic
MP2821	1.788	MProfile	3	Epipelagic
MP0317	2.549	MProfile	800	Mesopelagic
MP0319	2.370	MProfile	400	Mesopelagic
MP0536	2.396	MProfile	850	Mesopelagic
MP0538	2.508	MProfile	550	Mesopelagic
MP0786	2.278	MProfile	725	Mesopelagic
MP0788	2.158	MProfile	350	Mesopelagic
MP0884	2.199	MProfile	800	Mesopelagic
MP0886	2.458	MProfile	450	Mesopelagic
MP1164	2.428	MProfile	950	Mesopelagic
MP1166	2.368	MProfile	650	Mesopelagic
MP1178	2.359	MProfile	420	Mesopelagic
MP1413	2.334	MProfile	865	Mesopelagic
MP1415	2.126	MProfile	550	Mesopelagic
MP1417	2.057	MProfile	275	Mesopelagic
MP1523	2.562	MProfile	750	Mesopelagic
MP1525	2.427	MProfile	350	Mesopelagic
MP1678	2.591	MProfile	650	Mesopelagic
MP1680	2.288	MProfile	580	Mesopelagic
MP1682	2.311	MProfile	450	Mesopelagic
MP1849	2.690	MProfile	730	Mesopelagic
MP1851	2.632	MProfile	500	Mesopelagic
MP1853	2.366	MProfile	320	Mesopelagic
MP1879	2.325	MProfile	500	Mesopelagic
MP2235	2.469	MProfile	780	Mesopelagic
MP2237	2.671	MProfile	600	Mesopelagic
MP2239	2.110	MProfile	280	Mesopelagic
MP2658	2.502	MProfile	535	Mesopelagic
MP2813	2.612	MProfile	1000	Mesopelagic
MP2815	2.005	MProfile	900	Mesopelagic
MP2817	2.560	MProfile	430	Mesopelagic
MP464	2.732	MProfile	750	Mesopelagic
MP468	2.926	MProfile	320	Mesopelagic
KRSE2011_01	2.12	RedSea	10	Epipelagic
KRSE2011_02	1.99	RedSea	25	Epipelagic
KRSE2011_03	2.15	RedSea	47	Epipelagic
KRSE2011_04	1.93	RedSea	10	Epipelagic
KRSE2011_05	2.02	RedSea	25	Epipelagic
KRSE2011_06	2.09	RedSea	50	Epipelagic
KRSE2011_07	2.59	RedSea	100	Epipelagic
KRSE2011_08	2.58	RedSea	200	Epipelagic
KRSE2011_10	2.06	RedSea	10	Epipelagic
KRSE2011_11	2.2	RedSea	25	Epipelagic
KRSE2011_12	2.28	RedSea	50	Epipelagic
KRSE2011_13	2.51	RedSea	100	Epipelagic
KRSE2011_14	2.37	RedSea	200	Epipelagic
KRSE2011_16	2.31	RedSea	10	Epipelagic
KRSE2011_17	1.92	RedSea	25	Epipelagic
KRSE2011_18	2.25	RedSea	50	Epipelagic
KRSE2011_19	2.45	RedSea	100	Epipelagic
KRSE2011_20	2.62	RedSea	200	Epipelagic
KRSE2011_22	1.99	RedSea	10	Epipelagic
KRSE2011_23	1.92	RedSea	25	Epipelagic
KRSE2011_24	2.17	RedSea	50	Epipelagic
KRSE2011_25	2.3	RedSea	100	Epipelagic
KRSE2011_26	2.51	RedSea	200	Epipelagic
KRSE2011_28	1.91	RedSea	10	Epipelagic
KRSE2011_29	1.92	RedSea	25	Epipelagic
KRSE2011_30	2.3	RedSea	50	Epipelagic
KRSE2011_31	2.45	RedSea	100	Epipelagic
KRSE2011_32	3.39	RedSea	200	Epipelagic
KRSE2011_34	1.79	RedSea	10	Epipelagic
KRSE2011_35	1.9	RedSea	25	Epipelagic
KRSE2011_36	1.95	RedSea	50	Epipelagic
KRSE2011_37	2.22	RedSea	100	Epipelagic
KRSE2011_38	3.06	RedSea	200	Epipelagic
KRSE2011_40	2.08	RedSea	10	Epipelagic
KRSE2011_41	2.19	RedSea	25	Epipelagic
KRSE2011_42	1.96	RedSea	50	Epipelagic
KRSE2011_43	2.55	RedSea	100	Epipelagic
KRSE2011_44	2.72	RedSea	200	Epipelagic
KRSE2011_09	2.1	RedSea	500	Mesopelagic
KRSE2011_15	2.29	RedSea	258	Mesopelagic
KRSE2011_21	2.63	RedSea	500	Mesopelagic
KRSE2011_27	2.3	RedSea	500	Mesopelagic
KRSE2011_33	2.6	RedSea	500	Mesopelagic
KRSE2011_39	2.86	RedSea	500	Mesopelagic
KRSE2011_45	2.44	RedSea	500	Mesopelagic
MP0759	2.37	MDeep	3902	Bathypelagic
MP0740	2.5	MDeep	4001	Bathypelagic
MP0556	2.86	MDeep	3199	Bathypelagic
MP0441	2.8	MDeep	3907	Bathypelagic
MP0372	3.26	MDeep	4003	Bathypelagic
MP0327	3.02	MDeep	4001	Bathypelagic
MP0262	2.38	MDeep	4002	Bathypelagic
MP0204	3.03	MDeep	4003	Bathypelagic
MP0145	2.79	MDeep	4002	Bathypelagic
MP2914	2.77	MDeep	4003	Bathypelagic
MP2969	2.75	MDeep	4002	Bathypelagic
MP2634	2.79	MDeep	4003	Bathypelagic
MP0627	2.39	MDeep	3662	Bathypelagic
MP0901	2.46	MDeep	4002	Bathypelagic
MP0960	2.92	MDeep	3500	Bathypelagic
MP1092	2.8	MDeep	4000	Bathypelagic
MP1141	1.81	MDeep	2400	Bathypelagic
MP1202	2.65	MDeep	4001	Bathypelagic
MP1483	2.59	MDeep	3501	Bathypelagic
MP2253	2.53	MDeep	3008	Bathypelagic
MP1494	2.66	MDeep	2150	Bathypelagic
MP1649	2.64	MDeep	4018	Bathypelagic
MP1788	2.78	MDeep	3818	Bathypelagic
MP2159	2.13	MDeep	3103	Bathypelagic
MP2053	2.5	MDeep	4002	Bathypelagic
