# Supplementary material for: Abiotic selection of microbial genome size in the global ocean
Source: Nat Commun. 2023 Mar 13;14:1384. doi: 10.1038/s41467-023-36988-x (PMC10011403; doi:10.1038/s41467-023-36988-x)
Supplement: Supplementary file 5 — Source Data [file 41467_2023_36988_MOESM5_ESM.zip › SourceData_Fig2c.txt]

Sample	FL	PA
SAM1	2.37	5.8
SAM2	2.5	4.74
SAM3	2.86	6.52
SAM4	2.8	5.62
SAM5	3.26	6.49
SAM6	3.02	5.54
SAM7	2.38	5.9
SAM8	3.03	3.12
SAM9	2.79	6.11
SAM10	2.77	4.15
SAM11	2.75	7.35
SAM12	2.79	5.77
SAM13	2.39	7.25
SAM14	2.46	4.21
SAM15	2.92	5.91
SAM16	2.8	5.27
SAM17	1.81	6.35
SAM18	2.65	6.39
SAM19	2.59	6.52
SAM20	2.53	5.13
SAM21	2.66	4.91
SAM22	2.64	5.13
SAM23	2.78	5.13
SAM24	2.13	5.46
SAM25	2.5	5.17
