# Supplementary material for: Abiotic selection of microbial genome size in the global ocean
Source: Nat Commun. 2023 Mar 13;14:1384. doi: 10.1038/s41467-023-36988-x (PMC10011403; doi:10.1038/s41467-023-36988-x)
Supplement: Supplementary file 5 — Source Data [file 41467_2023_36988_MOESM5_ESM.zip › SourceData_Fig4a_and_4b.txt]

Sample	DepthCat	Temp	AGS4	DepthM
1	L_4000	1.07	2.80	4000
2	L_4000	1.07	5.27	4000
3	L_4000	1.96	2.96	4000
4	L_4000	1.63	2.98	4000
5	L_4000	1.11	2.89	4000
6	L_4000	1.40	3.22	4000
7	L_4000	1.47	3.40	4000
8	L_4000	2.44	2.51	4000
9	L_4000	1.49	2.50	4000
10	L_4000	1.58	3.02	4000
11	L_4000	0.81	2.65	4000
12	L_4000	1.49	4.74	4000
13	L_4000	1.58	5.54	4000
14	L_4000	0.81	6.39	4000
15	L_4000	1.74	2.38	4000
16	L_4000	2.04	2.79	4000
17	L_4000	2.10	2.75	4000
18	L_4000	0.85	2.46	4000
19	L_4000	1.17	2.50	4000
20	L_4000	1.74	5.90	4000
21	L_4000	2.04	6.11	4000
22	L_4000	2.10	7.35	4000
23	L_4000	0.85	4.21	4000
24	L_4000	1.17	5.17	4000
25	L_4000	1.45	3.26	4000
26	L_4000	2.02	3.03	4000
27	L_4000	2.11	2.77	4000
28	L_4000	1.92	2.79	4000
29	L_4000	1.45	6.49	4000
30	L_4000	2.02	3.12	4000
31	L_4000	2.11	4.15	4000
32	L_4000	1.92	5.77	4000
33	K_1000	3.72	2.51	1000
34	K_1000	3.89	2.07	1000
35	K_1000	4.11	2.66	1000
36	K_1000	3.72	3.12	1000
37	K_1000	3.78	2.88	1000
38	K_1000	4.00	2.84	1000
39	K_1000	4.09	2.19	1000
40	K_1000	3.97	2.39	1000
41	K_1000	3.87	2.91	1000
42	K_1000	4.29	2.85	1000
43	K_1000	3.96	2.61	1000
44	K_1000	7.63	2.61	1000
45	J_770	6.45	2.56	770
46	J_770	5.51	2.73	770
47	J_770	5.10	2.57	770
48	J_770	4.54	2.08	770
49	J_770	4.96	2.33	770
50	J_770	4.61	2.28	770
51	J_770	5.15	2.68	770
52	J_770	4.78	2.44	770
53	J_770	4.98	2.12	770
54	J_770	4.55	2.64	770
55	J_770	4.89	2.33	770
56	J_770	4.46	2.07	770
57	J_770	4.85	2.00	770
58	J_770	4.50	3.38	770
59	J_770	5.74	2.47	770
60	I_500	21.57	2.10	500
61	I_500	21.58	2.63	500
62	I_500	21.58	2.30	500
63	I_500	21.58	2.60	500
64	I_500	21.60	2.86	500
65	I_500	21.61	2.44	500
66	I_500	7.40	2.97	500
67	I_500	7.79	3.03	500
68	I_500	7.18	2.40	500
69	I_500	7.31	2.30	500
70	I_500	7.06	2.28	500
71	I_500	7.62	2.47	500
72	I_500	7.60	2.52	500
73	I_500	7.25	2.20	500
74	I_500	7.71	2.09	500
75	I_500	7.14	1.92	500
76	I_500	7.71	2.25	500
77	I_500	7.10	2.63	500
78	I_500	7.18	2.32	500
79	I_500	12.30	2.50	500
80	H_200	21.93	2.58	200
81	H_200	22.20	2.37	200
82	H_200	21.94	2.62	200
83	H_200	22.12	2.51	200
84	H_200	22.94	3.39	200
85	H_200	22.35	3.06	200
86	H_200	22.41	2.72	200
87	H_200	18.90	2.77	200
88	H_200	16.99	3.51	200
89	H_200	19.47	2.31	200
90	H_200	19.68	2.38	200
91	H_200	19.36	2.52	200
92	H_200	17.93	2.61	200
93	H_200	17.34	2.56	200
94	H_200	16.92	2.25	200
95	H_200	20.07	2.23	200
96	H_200	20.09	2.92	200
97	H_200	16.48	2.54	200
98	H_200	20.86	2.40	200
99	G_125	21.73	2.07	125
100	G_125	22.16	2.29	125
101	G_125	21.91	2.54	125
102	G_125	20.93	2.55	125
103	G_125	21.25	2.29	125
104	G_125	21.26	2.24	125
105	G_125	22.11	2.45	125
106	G_125	23.09	2.11	125
107	G_125	21.34	2.68	125
108	G_125	23.49	2.26	125
109	G_125	21.84	3.05	125
110	G_125	23.55	2.35	125
111	G_125	23.46	2.03	125
112	F_100	24.37	2.59	100
113	F_100	22.38	2.51	100
114	F_100	24.12	2.45	100
115	F_100	24.21	2.30	100
116	F_100	24.55	2.45	100
117	F_100	24.83	2.22	100
118	F_100	23.68	2.55	100
119	F_100	23.62	2.19	100
120	E_75	28.03	2.06	75
121	E_75	13.43	2.34	75
122	E_75	25.11	2.16	75
123	E_75	24.80	1.91	75
124	E_75	23.73	2.13	75
125	E_75	24.18	2.17	75
126	E_75	25.54	2.32	75
127	E_75	23.08	2.09	75
128	E_75	24.74	2.04	75
129	E_75	25.17	2.00	75
130	E_75	24.58	2.11	75
131	E_75	24.98	2.26	75
132	E_75	23.77	2.17	75
133	E_75	26.60	1.82	75
134	E_75	19.23	2.05	75
135	D_50	25.90	2.06	50
136	D_50	25.60	1.82	50
137	D_50	25.09	2.05	50
138	D_50	25.35	1.92	50
139	D_50	23.04	2.15	50
140	D_50	29.68	2.09	50
141	D_50	21.57	2.28	50
142	D_50	28.50	2.25	50
143	D_50	30.44	2.17	50
144	D_50	27.54	2.30	50
145	D_50	28.00	1.95	50
146	D_50	26.23	1.96	50
147	D_50	18.30	2.26	50
148	C_25	31.14	1.99	25
149	C_25	29.91	2.02	25
150	C_25	30.87	2.20	25
151	C_25	30.37	1.92	25
152	C_25	30.51	1.92	25
153	C_25	29.80	1.92	25
154	C_25	28.94	1.90	25
155	C_25	27.85	2.19	25
156	C_25	23.57	1.98	25
157	C_25	25.83	2.14	25
158	C_25	23.93	2.13	25
159	C_25	25.13	2.17	25
160	C_25	24.35	2.10	25
161	C_25	24.20	2.33	25
162	C_25	25.44	2.02	25
163	C_25	25.82	2.17	25
164	C_25	24.79	2.07	25
165	C_25	25.35	1.92	25
166	C_25	26.04	2.26	25
167	C_25	25.62	1.91	25
168	B_10	31.20	2.12	10
169	B_10	30.45	1.93	10
170	B_10	31.02	2.06	10
171	B_10	30.36	2.31	10
172	B_10	30.53	1.99	10
173	B_10	29.80	1.91	10
174	B_10	28.94	1.79	10
175	B_10	27.89	2.08	10
176	A_3	27.11	1.78	3
177	A_3	25.19	1.61	3
178	A_3	20.66	1.83	3
179	A_3	21.74	1.71	3
180	A_3	15.75	1.89	3
181	A_3	26.67	1.86	3
182	A_3	28.13	1.93	3
183	A_3	24.65	1.83	3
184	A_3	29.28	1.82	3
185	A_3	23.87	1.79	3
