# Supplementary material for: Abiotic selection of microbial genome size in the global ocean
Source: Nat Commun. 2023 Mar 13;14:1384. doi: 10.1038/s41467-023-36988-x (PMC10011403; doi:10.1038/s41467-023-36988-x)
Supplement: Supplementary file 5 — Source Data [file 41467_2023_36988_MOESM5_ESM.zip › SourceData_Fig4c.txt]

Depth_m	mean_AGS4	SD_AGS4	N_samples
3	1.805	0.09	10
10	2.024	0.16	8
25	2.063	0.13	20
50	2.097	0.15	13
75	2.109	0.14	15
100	2.408	0.15	8
125	2.378	0.28	13
200	2.645	0.36	19
