# Supplementary material for: Abiotic selection of microbial genome size in the global ocean
Source: Nat Commun. 2023 Mar 13;14:1384. doi: 10.1038/s41467-023-36988-x (PMC10011403; doi:10.1038/s41467-023-36988-x)
Supplement: Supplementary file 5 — Source Data [file 41467_2023_36988_MOESM5_ESM.zip › SourceData_Fig4d.txt]

Depth_m	mean_AGS4	SD_AGS4	N_samples
500	2.441	0.2899269	20
770	2.445333	0.3494254	15
1000	2.636667	0.3095255	12
1500	2.716	0.3716584	5
2000	2.802	0.1592796	5
2500	2.926667	0.5595236	6
3000	2.596	0.288236	5
3300	2.95	0.0697615	4
3500	2.67	0.2305067	4
4000	2.794091	0.2851342	22
