# Supplementary material for: Abiotic selection of microbial genome size in the global ocean
Source: Nat Commun. 2023 Mar 13;14:1384. doi: 10.1038/s41467-023-36988-x (PMC10011403; doi:10.1038/s41467-023-36988-x)
Supplement: Supplementary file 5 — Source Data [file 41467_2023_36988_MOESM5_ESM.zip › SourceData_Fig4e.txt]

Mean_Temperature	mean_AGS4	SD_AGS4	N_samples
24.31	1.805	0.09	10
30.02	2.024	0.16	8
26.97	2.063	0.13	20
25.79	2.097	0.15	13
23.8	2.109	0.14	15
23.97	2.408	0.15	8
22.16	2.378	0.28	13
20.00	2.645	0.36	19
