# Supplementary material for: Abiotic selection of microbial genome size in the global ocean
Source: Nat Commun. 2023 Mar 13;14:1384. doi: 10.1038/s41467-023-36988-x (PMC10011403; doi:10.1038/s41467-023-36988-x)
Supplement: Supplementary file 5 — Source Data [file 41467_2023_36988_MOESM5_ESM.zip › SourceData_Fig4f.txt]

Mean_Temperature	mean_AGS4	SD_AGS4	N_samples
11.89	2.441	0.29	20
5	2.445	0.349	15
4.25	2.637	0.31	12
4.05	2.716	0.372	5
2.32	2.802	0.159	5
2.46	2.927	0.56	6
1.79	2.6	0.29	5
2.15	3	0.07	4
1.53	2.7	0.23	4
1.5	2.8	0.29	22
