# Supplementary material for: Abiotic selection of microbial genome size in the global ocean
Source: Nat Commun. 2023 Mar 13;14:1384. doi: 10.1038/s41467-023-36988-x (PMC10011403; doi:10.1038/s41467-023-36988-x)
Supplement: Supplementary file 5 — Source Data [file 41467_2023_36988_MOESM5_ESM.zip › SourceData_Fig5.txt]

Tropical	Polar
2.1213	3.2527
1.9859	2.0714
2.1464	3.3674
1.9254	3.657
2.0173	2.331
2.0893	4.1756
2.5875	2.0583
2.5823	2.8855
2.1048	2.4319
2.0561	2.5711
2.1984	3.3498
2.2826	3.9321
2.5089	3.5353
2.3701	2.6706
2.2869	2.6148
2.3097	2.6296
1.915	2.8245
2.2538	2.9367
2.4514	3.2415
2.6164	3.8866
2.6285	2.7616
1.9927	3.7769
1.9187	2.889
2.1689	2.7998
2.2993	2.5464
2.514	2.2566
2.2984	2.6653
1.9085	2.4695
1.9171	3.5929
2.3024	3.1634
2.4503	3.2411
3.3889	3.9409
2.603	2.1275
1.7856	2.2931
1.8955	4.1687
1.9497	4.195
2.2159	3.0034
3.0627	3.5263
2.8606	3.3224
2.0833	1.8857
2.1918	3.8099
1.9596	2.2489
2.5505	1.7734
2.7244	1.5824
2.4414	4.9952
2.5658	1.7167
1.9835	4.2063
2.1589	3.4614
2.1403	2.801
2.5075	4.5423
2.9701	4.0619
3.035	2.4208
2.126	1.8613
2.0699	2.7592
1.9087	2.8782
2.1318	2.4342
2.1666	2.6394
2.6592	2.3421
3.1202	3.7615
2.2911	2.9258
2.0782	2.0836
2.4031	2.1229
2.3328	2.2498
2.2809	2.1751
2.7674	2.4205
2.1677	2.0569
2.8802	2.0413
2.6835	1.9812
2.0959	2.263
2.32	1.8699
2.543	1.9614
2.3345	1.9889
2.0558	3.3264
2.0921	2.5844
2.4423	1.8918
2.2951	2.5761
2.0395	1.8573
2.0156	2.4022
2.0049	2.2062
2.8435	2.19
2.2795	2.2123
3.5112	2.185
2.1131	2.2437
2.466	2.1551
2.3112	2.4871
2.2622	2.8311
2.5224	2.3495
2.1967	2.0621
2.5537	2.1849
2.2922	2.4196
2.1179	2.6994
2.0883	2.602
2.2408	2.7994
2.3783	2.6881
2.4506	2.3608
2.1668	2.7688
1.9166	2.0064
2.6379	2.1796
2.1893
2.1056
2.3321
2.6848
2.0732
1.9193
1.8209
2.068
2.5152
2.6116
2.3913
2.0524
2.5626
2.2543
2.2524
2.2625
2.905
1.9952
2.8539
2.2349
3.3766
2.9166
2.2612
3.0547
2.5426
2.172
1.9147
2.6139
1.9169
2.3532
2.3715
2.4972
2.8571
2.8
3.2552
3.0212
2.3834
3.0287
2.7865
2.7659
2.7491
2.7909
2.3902
2.4645
2.9242
2.8024
1.8059
2.6532
2.5864
2.5348
2.6603
2.6356
2.7804
2.1331
2.4953
1.7782
2.9646
2.5895
2.5494
2.3698
1.8163
2.0686
1.6068
2.9813
2.9281
3.0662
2.396
2.5085
1.9715
1.8275
3.0045
3.055
2.7345
2.2777
2.1579
2.2632
2.8913
2.8742
2.1791
2.1988
2.4577
2.0523
3.0443
2.7971
2.4279
2.3681
2.0198
1.7133
2.3592
3.0115
2.6894
2.3344
2.1263
2.0575
2.3428
1.8917
1.8557
3.2457
2.6344
2.5621
2.4273
2.4028
2.1861
1.9331
3.216
2.8964
2.5909
2.2877
2.3112
2.0578
3.4012
2.9893
2.6901
2.6324
2.3661
2.0308
1.8313
2.325
2.7635
2.934
2.4691
2.6711
2.1098
1.9921
1.816
3.1815
2.5016
2.5091
3.3307
2.6117
2.0048
2.5603
1.8459
1.7876
2.7325
2.9258
