# Supplementary material for: Abiotic selection of microbial genome size in the global ocean
Source: Nat Commun. 2023 Mar 13;14:1384. doi: 10.1038/s41467-023-36988-x (PMC10011403; doi:10.1038/s41467-023-36988-x)
Supplement: Supplementary file 5 — Source Data [file 41467_2023_36988_MOESM5_ESM.zip › SourceData_FigS1.txt]

Sample_ID	AGS4	Temp	Sal	DO	Depth	Metagenomes	DepthCat
MP0311	1.778	27.11	36.48	4.33	3	MProfile	Epipelagic
MP0528	1.607	25.19	36.5	4.49	3	MProfile	Epipelagic
MP0778	1.827	20.66	35.56	4.85	3	MProfile	Epipelagic
MP1176	1.713	21.74	35.79	4.64	3	MProfile	Epipelagic
MP1421	1.892	15.75	34.99	5.23	3	MProfile	Epipelagic
MP1517	1.856	26.67	35.28	4.22	3	MProfile	Epipelagic
MP1672	1.933	28.13	35.39	4.22	3	MProfile	Epipelagic
MP1857	1.831	24.65	34.76	4.5	3	MProfile	Epipelagic
MP2243	1.816	29.28	33.46	4.18	3	MProfile	Epipelagic
MP2821	1.788	23.87	37.53	4.49	3	MProfile	Epipelagic
KRSE2011_01	2.12	31.2	38.87	265.625	10	RedSea	Epipelagic
KRSE2011_04	1.93	30.45	39.06	268.125	10	RedSea	Epipelagic
KRSE2011_10	2.06	31.02	38.92	271.25	10	RedSea	Epipelagic
KRSE2011_16	2.31	30.36	39.29	273.75	10	RedSea	Epipelagic
KRSE2011_22	1.99	30.53	39.37	273.125	10	RedSea	Epipelagic
KRSE2011_28	1.91	29.8	40.02	273.125	10	RedSea	Epipelagic
KRSE2011_34	1.79	28.94	40.51	278.75	10	RedSea	Epipelagic
KRSE2011_40	2.08	27.89	40.51	282.5	10	RedSea	Epipelagic
SRR5002309	1.983513119	23.5728	35.3811	211.7	25	ALOHA	Epipelagic
SRR5002311	2.140284359	25.8318	35.215	205.1	25	ALOHA	Epipelagic
SRR5002315	2.126020358	23.9295	35.1413	210.9	25	ALOHA	Epipelagic
SRR5002319	2.166630014	25.1257	35.2286	207.4	25	ALOHA	Epipelagic
SRR5002333	2.095863064	24.3489	35.3017	210.1	25	ALOHA	Epipelagic
SRR5002336	2.334510969	24.202	35.2839	208.6	25	ALOHA	Epipelagic
SRR5002342	2.015550113	25.4406	35.2129	208.9	25	ALOHA	Epipelagic
SRR5002366	2.166755401	25.8161	35.2494	208.1	25	ALOHA	Epipelagic
SRR5002374	2.073196882	24.7897	35.2404	205.3	25	ALOHA	Epipelagic
SRR5002375	1.919333869	25.3475	34.9648	207.8	25	ALOHA	Epipelagic
SRR5002402	2.261216814	26.0446	35.2943	207.2	25	ALOHA	Epipelagic
SRR5002406	1.914677312	25.6192	35.236	208.9	25	ALOHA	Epipelagic
KRSE2011_02	1.99	31.14	38.87	265.625	25	RedSea	Epipelagic
KRSE2011_05	2.02	29.91	39.07	270	25	RedSea	Epipelagic
KRSE2011_11	2.2	30.87	38.94	286.875	25	RedSea	Epipelagic
KRSE2011_17	1.92	30.37	39.29	273.75	25	RedSea	Epipelagic
KRSE2011_23	1.92	30.51	39.37	273.75	25	RedSea	Epipelagic
KRSE2011_29	1.92	29.8	40.02	273.75	25	RedSea	Epipelagic
KRSE2011_35	1.9	28.94	40.51	278.75	25	RedSea	Epipelagic
KRSE2011_41	2.19	27.85	40.52	281.875	25	RedSea	Epipelagic
MP2241	1.992	26.14	34.02	3.4	37	MProfile	Epipelagic
SRR5002337	2.055806548	25.898	35.2685	208	45	ALOHA	Epipelagic
SRR5002376	1.820934759	25.6001	35.2348	208.9	45	ALOHA	Epipelagic
SRR5002381	2.052387459	25.0896	35.2415	207	45	ALOHA	Epipelagic
SRR5002410	1.916939079	25.3472	35.2126	209.7	45	ALOHA	Epipelagic
KRSE2011_03	2.15	23.04	37.39	123.125	47	RedSea	Epipelagic
KRSE2011_06	2.09	29.68	39.07	270	50	RedSea	Epipelagic
KRSE2011_12	2.28	21.57	37.01	80.625	50	RedSea	Epipelagic
KRSE2011_18	2.25	28.5	39.43	290	50	RedSea	Epipelagic
KRSE2011_24	2.17	30.44	39.37	273.75	50	RedSea	Epipelagic
KRSE2011_30	2.3	27.54	39.86	292.5	50	RedSea	Epipelagic
KRSE2011_36	1.95	28	40.4	289.375	50	RedSea	Epipelagic
KRSE2011_42	1.96	26.23	40.44	288.125	50	RedSea	Epipelagic
MP0790	2.263	18.3	35.53	4.9	56	MProfile	Epipelagic
MP1684	2.058	28.03	35.42	4.22	65	MProfile	Epipelagic
MP1419	2.343	13.43	35.11	5.19	70	MProfile	Epipelagic
MP0321	1.816	26.6	36.59	4.4	75	MProfile	Epipelagic
SRR5002310	2.158943216	25.1089	35.2524	207.2	75	ALOHA	Epipelagic
SRR5002317	1.90870312	24.8031	35.2372	205.1	75	ALOHA	Epipelagic
SRR5002318	2.131772231	23.7258	35.3415	224.4	75	ALOHA	Epipelagic
SRR5002330	2.167664642	24.1779	35.2831	208.2	75	ALOHA	Epipelagic
SRR5002334	2.319952411	25.5411	35.247	210.3	75	ALOHA	Epipelagic
SRR5002338	2.092101247	23.0789	35.3797	219.2	75	ALOHA	Epipelagic
SRR5002341	2.039541091	24.7428	35.3009	220.1	75	ALOHA	Epipelagic
SRR5002343	2.004869633	25.1722	35.2047	209.7	75	ALOHA	Epipelagic
SRR5002347	2.113144188	24.5821	35.2921	212.2	75	ALOHA	Epipelagic
SRR5002353	2.262223535	24.9799	34.9283	211.2	75	ALOHA	Epipelagic
SRR5002405	2.17200303	23.7661	35.2359	212	75	ALOHA	Epipelagic
MP0888	2.052	19.23	35.57	4.64	85	MProfile	Epipelagic
KRSE2011_07	2.59	24.37	40.05	227.5	100	RedSea	Epipelagic
KRSE2011_13	2.51	22.38	38.44	120.625	100	RedSea	Epipelagic
KRSE2011_19	2.45	24.12	40.1	217.5	100	RedSea	Epipelagic
KRSE2011_25	2.3	24.21	40.12	250	100	RedSea	Epipelagic
KRSE2011_31	2.45	24.55	40.08	276.875	100	RedSea	Epipelagic
KRSE2011_37	2.22	24.83	40.33	288.125	100	RedSea	Epipelagic
KRSE2011_43	2.55	23.68	40.4	261.875	100	RedSea	Epipelagic
MP1529	2.186	23.62	35.69	4.23	110	MProfile	Epipelagic
MP1174	2.020	16	35.68	5.07	114	MProfile	Epipelagic
MP0323	2.069	21.73	36.5	3.88	120	MProfile	Epipelagic
MP1855	2.031	23.46	35.23	4.57	125	MProfile	Epipelagic
SRR5002322	2.291138522	22.1609	35.2683	204.1	125	ALOHA	Epipelagic
SRR5002335	2.543047102	21.9103	35.157	201.9	125	ALOHA	Epipelagic
SRR5002357	2.553682058	20.9282	35.234	198.7	125	ALOHA	Epipelagic
SRR5002358	2.292151396	21.2536	35.3349	212.1	125	ALOHA	Epipelagic
SRR5002362	2.240759294	21.2577	35.2847	208.017734	125	ALOHA	Epipelagic
SRR5002364	2.450599405	22.1052	35.2889	205.5	125	ALOHA	Epipelagic
SRR5002371	2.105624088	23.0947	35.3144	211	125	ALOHA	Epipelagic
SRR5002373	2.684752151	21.3437	35.2542	198.9	125	ALOHA	Epipelagic
SRR5002387	2.262516314	23.4915	35.1928	211.3	125	ALOHA	Epipelagic
SRR5002403	3.054700154	21.8383	35.2914	203.7	125	ALOHA	Epipelagic
SRR5002412	2.353178837	23.5505	35.1974	212.9	125	ALOHA	Epipelagic
MP0540	1.972	19.28	36.21	4.8	130	MProfile	Epipelagic
MP2819	1.846	20.05	36.99	4.62	150	MProfile	Epipelagic
MP1527	2.403	20.86	35.63	3.84	200	MProfile	Epipelagic
SRR5002329	2.767416738	18.8966	34.9803	193	200	ALOHA	Epipelagic
SRR5002346	3.511151171	16.9922	34.748	201.6	200	ALOHA	Epipelagic
SRR5002352	2.311178362	19.4655	35.0144	196.3	200	ALOHA	Epipelagic
SRR5002363	2.378262333	19.6795	35.2142	203.8	200	ALOHA	Epipelagic
SRR5002378	2.515195955	19.3623	35.0987	200.6661258	200	ALOHA	Epipelagic
SRR5002379	2.611555271	17.9288	34.8925	201.3	200	ALOHA	Epipelagic
SRR5002383	2.562584973	17.3374	34.7909	191.9293578	200	ALOHA	Epipelagic
SRR5002384	2.25433836	16.9211	34.7144	198.3	200	ALOHA	Epipelagic
SRR5002395	2.23486051	20.0673	35.2287	203.1	200	ALOHA	Epipelagic
SRR5002400	2.916629126	20.0918	35.2291	204.8	200	ALOHA	Epipelagic
SRR5002404	2.542619924	16.4808	34.6855	202.5	200	ALOHA	Epipelagic
KRSE2011_08	2.58	21.93	40.45	96.875	200	RedSea	Epipelagic
KRSE2011_14	2.37	22.2	40.4	177.5	200	RedSea	Epipelagic
KRSE2011_20	2.62	21.94	40.45	104.375	200	RedSea	Epipelagic
KRSE2011_26	2.51	22.12	40.42	174.375	200	RedSea	Epipelagic
KRSE2011_32	3.39	22.94	40.33	255	200	RedSea	Epipelagic
KRSE2011_38	3.06	22.35	40.41	223.125	200	RedSea	Epipelagic
KRSE2011_44	2.72	22.41	40.44	216.25	200	RedSea	Epipelagic
KRSE2011_15	2.29	21.81	40.48	37.5	258	RedSea	Mesopelagic
MP1417	2.057	10.85	34.95	5.32	275	MProfile	Mesopelagic
MP2239	2.110	11.12	34.75	0.12	280	MProfile	Mesopelagic
MP1853	2.366	12.83	34.22	3.22	320	MProfile	Mesopelagic
MP468	2.926	13.69	35.26	4.44	320	MProfile	Mesopelagic
MP0788	2.158	9.41	34.72	4.5	350	MProfile	Mesopelagic
MP1525	2.427	6.45	34.37	4.51	350	MProfile	Mesopelagic
MP0319	2.370	8.64	34.78	1.61	400	MProfile	Mesopelagic
MP1178	2.359	10.8	34.89	5.21	420	MProfile	Mesopelagic
MP2817	2.560	14.52	35.99	3.98	430	MProfile	Mesopelagic
MP0886	2.458	13.54	35.29	4.56	450	MProfile	Mesopelagic
MP1682	2.311	8.47	34.65	1.67	450	MProfile	Mesopelagic
MP1851	2.632	7.1	34.09	2.05	500	MProfile	Mesopelagic
MP1879	2.325	7.18	34.2	1.23	500	MProfile	Mesopelagic
SRR5002313	2.970063267	7.3966	34.0461	108.2	500	ALOHA	Mesopelagic
SRR5002314	3.034966401	7.7928	34.1166	110	500	ALOHA	Mesopelagic
SRR5002324	2.403115211	7.1795	34.0545	112.1	500	ALOHA	Mesopelagic
SRR5002340	2.295132635	7.3057	34.0395	120.3	500	ALOHA	Mesopelagic
SRR5002345	2.279512548	7.0586	34.0904	105.5	500	ALOHA	Mesopelagic
SRR5002349	2.465963333	7.6164	34.0834	108.6	500	ALOHA	Mesopelagic
SRR5002355	2.522389707	7.6033	34.1106	100.2	500	ALOHA	Mesopelagic
SRR5002356	2.196724539	7.247	34.0446	122.5	500	ALOHA	Mesopelagic
SRR5002361	2.088301959	7.7103	34.0929	111.6	500	ALOHA	Mesopelagic
SRR5002368	1.916601358	7.1434	34.1381	63.8	500	ALOHA	Mesopelagic
SRR5002385	2.252395585	7.7116	34.122	98.4	500	ALOHA	Mesopelagic
KRSE2011_09	2.1	21.57	40.53	68.125	500	RedSea	Mesopelagic
KRSE2011_21	2.63	21.58	40.53	57.5	500	RedSea	Mesopelagic
KRSE2011_27	2.3	21.58	40.53	62.5	500	RedSea	Mesopelagic
KRSE2011_33	2.6	21.58	40.53	48.75	500	RedSea	Mesopelagic
KRSE2011_39	2.86	21.6	40.53	88.125	500	RedSea	Mesopelagic
KRSE2011_45	2.44	21.61	40.53	86.875	500	RedSea	Mesopelagic
MP2658	2.502	12.3	35.63	2.63	535	MProfile	Mesopelagic
MP0538	2.508	9.32	34.72	4.29	550	MProfile	Mesopelagic
MP1415	2.126	8.65	34.59	4.85	550	MProfile	Mesopelagic
MP1680	2.288	7.42	34.59	1.48	580	MProfile	Mesopelagic
MP2237	2.671	7.09	34.58	0.02	600	MProfile	Mesopelagic
MP1166	2.368	9.21	34.67	5.01	650	MProfile	Mesopelagic
MP1678	2.591	6.71	34.56	1.72	650	MProfile	Mesopelagic
MP0786	2.278	4.53	34.37	4.37	725	MProfile	Mesopelagic
MP1849	2.690	5.07	34.32	0.67	730	MProfile	Mesopelagic
MP1523	2.562	6.45	34.37	4.51	750	MProfile	Mesopelagic
MP464	2.732	5.51	34.38	4.44	750	MProfile	Mesopelagic
SRR5002308	2.565759669	5.1006	34.3577	26.9	770	ALOHA	Mesopelagic
SRR5002323	2.078202024	4.5356	34.3012	26.8	770	ALOHA	Mesopelagic
SRR5002325	2.332759699	4.9631	34.3753	31.5	770	ALOHA	Mesopelagic
SRR5002328	2.280860717	4.6071	34.349	26.1	770	ALOHA	Mesopelagic
SRR5002332	2.683529008	5.1488	34.3785	27	770	ALOHA	Mesopelagic
SRR5002339	2.442257692	4.7827	34.3044	26.2	770	ALOHA	Mesopelagic
SRR5002359	2.117919373	4.9787	34.3297	32.6	770	ALOHA	Mesopelagic
SRR5002369	2.637909338	4.5527	34.295	26.4	770	ALOHA	Mesopelagic
SRR5002372	2.332057752	4.8857	34.3255	35.7	770	ALOHA	Mesopelagic
SRR5002377	2.06803559	4.4624	34.2836	21.4	770	ALOHA	Mesopelagic
SRR5002390	1.995162123	4.8526	34.3388	37.3	770	ALOHA	Mesopelagic
SRR5002397	3.376587257	4.504	34.2765	26.5	770	ALOHA	Mesopelagic
MP2235	2.469	5.74	34.56	0.1	780	MProfile	Mesopelagic
MP0317	2.549	4.68	34.46	3.44	800	MProfile	Mesopelagic
MP0884	2.199	10.08	34.82	4.65	800	MProfile	Mesopelagic
MP0536	2.396	4.53	34.35	4.39	850	MProfile	Mesopelagic
MP1413	2.334	5.22	34.4	4.16	865	MProfile	Mesopelagic
MP2815	2.005	8.4	35.27	3.35	900	MProfile	Mesopelagic
MP1164	2.428	4.99	34.37	4.22	950	MProfile	Mesopelagic
MP2813	2.612	7.63	35.25	3.59	1000	MProfile	Mesopelagic
SRR5002312	2.507462619	3.717	34.4899	46	1000	ALOHA	Mesopelagic
SRR5002316	2.069942002	3.8903	34.4757	44.1	1000	ALOHA	Mesopelagic
SRR5002320	2.659244194	4.1138	34.5033	39.8	1000	ALOHA	Mesopelagic
SRR5002321	3.120168445	3.72	34.4938	46.4	1000	ALOHA	Mesopelagic
SRR5002331	2.880240586	3.7751	34.4824	42.3	1000	ALOHA	Mesopelagic
SRR5002344	2.843531076	3.9951	34.4665	46.4	1000	ALOHA	Mesopelagic
SRR5002370	2.189255789	4.0894	34.4919	45.3	1000	ALOHA	Mesopelagic
SRR5002380	2.391329344	3.9713	34.4681	45.3	1000	ALOHA	Mesopelagic
SRR5002389	2.90502152	3.8723	34.4926	48.4	1000	ALOHA	Mesopelagic
SRR5002394	2.853892377	4.293	34.477	39.3	1000	ALOHA	Mesopelagic
SRR5002408	2.613916709	3.9599	34.4701	42.3	1000	ALOHA	Mesopelagic
MP0784	2.734	3.02	34.59	3.76	1200	MProfile	Bathypelagic
MP0882	2.179	5.31	34.43	4.18	1200	MProfile	Bathypelagic
MP1676	2.896	3	34.6	2.25	1500	MProfile	Bathypelagic
MP2654	3.181	4.79	35.01	4.59	1500	MProfile	Bathypelagic
MP0315	2.589	4.15	34.96	5.05	1600	MProfile	Bathypelagic
MP1162	2.797	2.69	34.68	3.31	1800	MProfile	Bathypelagic
MP1521	2.634	2.45	34.61	3.15	2000	MProfile	Bathypelagic
MP1847	2.989	2.2	34.62	1.9	2000	MProfile	Bathypelagic
MP2233bis	2.934	2.26	34.65	1.86	2000	MProfile	Bathypelagic
MP0534	3.066	2.98	34.93	5.34	2400	MProfile	Bathypelagic
MP1519	3.246	2.39	34.62	3.12	2500	MProfile	Bathypelagic
MP2811	3.331	3.18	34.99	5.25	2500	MProfile	Bathypelagic
MP0782	3.055	2.57	34.86	4.91	2600	MProfile	Bathypelagic
MP1154	3.044	1.79	34.73	3.83	2600	MProfile	Bathypelagic
MP1411	2.689	1.76	34.73	3.9	2800	MProfile	Bathypelagic
MP2231	2.763	1.85	34.67	2.32	2800	MProfile	Bathypelagic
MP0880	2.874	2.27	34.81		3000	MProfile	Bathypelagic
MP0780	3.004	2.36	34.85	4.94	3200	MProfile	Bathypelagic
MP0532	2.928	2.53	34.9	5.43	3300	MProfile	Bathypelagic
MP1409	3.012	1.47	34.73	4.09	3300	MProfile	Bathypelagic
MP0313	2.965	1.96	34.85	5.4	4000	MProfile	Bathypelagic
MP0530	2.981	1.63	34.81	5.14	4000	MProfile	Bathypelagic
MP0878	2.891	1.11	34.74	4.67	4000	MProfile	Bathypelagic
MP1674	3.216	1.4	34.7	3.57	4000	MProfile	Bathypelagic
MP1845	3.401	1.47	34.69	3.16	4000	MProfile	Bathypelagic
MP2809	2.509	2.44	34.91	5.22	4000	MProfile	Bathypelagic
MP0759	2.37	0.9	34.8	199.3	3902	MDeep	Bathypelagic
MP0740	2.5	1.5	34.8	205.8	4001	MDeep	Bathypelagic
MP0556	2.86	2.3	34.9	230.8	3199	MDeep	Bathypelagic
MP0441	2.8	0.6	34.7	208.9	3907	MDeep	Bathypelagic
MP0372	3.26	1.5	34.8	223	4003	MDeep	Bathypelagic
MP0327	3.02	1.6	34.8	227.6	4001	MDeep	Bathypelagic
MP0262	2.38	1.7	34.9	236	4002	MDeep	Bathypelagic
MP0204	3.03	2	34.9	231.3	4003	MDeep	Bathypelagic
MP0145	2.79	2	34.9	216.9	4002	MDeep	Bathypelagic
MP2914	2.77	2.1	34.9	223.5	4003	MDeep	Bathypelagic
MP2969	2.75	2.1	34.9	221.6	4002	MDeep	Bathypelagic
MP2634	2.79	1.9	34.9	230.9	4003	MDeep	Bathypelagic
MP0627	2.39	2.1	34.9	220.7	3662	MDeep	Bathypelagic
MP0901	2.46	0.9	34.7	199.2	4002	MDeep	Bathypelagic
MP0960	2.92	1.3	34.7	164.9	3500	MDeep	Bathypelagic
MP1092	2.8	1.1	34.7	176.1	4000	MDeep	Bathypelagic
MP1141	1.81	1.8	34.7	158.9	2400	MDeep	Bathypelagic
MP1202	2.65	0.8	34.7	186.1	4001	MDeep	Bathypelagic
MP1483	2.59	1.6	34.7	140.4	3501	MDeep	Bathypelagic
MP2253	2.53	1.6	34.7	103.8	3008	MDeep	Bathypelagic
MP1494	2.66	2	34.6	139.1	2150	MDeep	Bathypelagic
MP1649	2.64	1.1	34.7	153.2	4018	MDeep	Bathypelagic
MP1788	2.78	1.2	34.7	142.4	3818	MDeep	Bathypelagic
MP2159	2.13	1.5	34.7	113	3103	MDeep	Bathypelagic
MP2053	2.5	1.2	34.7	133.9	4002	MDeep	Bathypelagic
