# Supplementary material for: Abiotic selection of microbial genome size in the global ocean
Source: Nat Commun. 2023 Mar 13;14:1384. doi: 10.1038/s41467-023-36988-x (PMC10011403; doi:10.1038/s41467-023-36988-x)
Supplement: Supplementary file 5 — Source Data [file 41467_2023_36988_MOESM5_ESM.zip › SourceData_FigS2a.txt]

Model	Variable	perc_relaimpo	Lower_95CI	Upper_95CI
LMG	Depth	17.1	0.13	0.22
LMG	Temperature	15.8	0.09	0.22
LMG	Salinity	3.8	0.02	0.08
LMG	Dissolved_O2	4.8	0.03	0.09
LMG	Chlorophyll	2.3	0.01	0.06
LMG	Turbidity	4.5	0.02	0.09
LMG	Nitrate	13.9	0.09	0.21
LMG	Phosphate	6.6	0.05	0.11
LMG	Silicate	6.0	0.05	0.10
First	Depth	52.0	0.38	0.67
First	Temperature	50.4	0.34	0.70
First	Salinity	7.5	0.01	0.26
First	Dissolved_O2	14.1	0.02	0.41
First	Chlorophyll	1.7	0.00	0.15
First	Turbidity	16.1	0.05	0.34
First	Nitrate	41.1	0.24	0.61
First	Phosphate	22.4	0.06	0.48
First	Silicate	24.5	0.07	0.50
Last	Depth	4.8	0.00	0.12
Last	Temperature	6.3	0.00	0.12
Last	Salinity	5.8	0.00	0.13
Last	Dissolved_O2	0.2	0.00	0.03
Last	Chlorophyll	3.5	0.00	0.09
Last	Turbidity	0.5	0.00	0.04
Last	Nitrate	4.8	0.00	0.13
Last	Phosphate	2.9	0.00	0.11
Last	Silicate	1.3	0.00	0.07
