# Supplementary material for: Abiotic selection of microbial genome size in the global ocean
Source: Nat Commun. 2023 Mar 13;14:1384. doi: 10.1038/s41467-023-36988-x (PMC10011403; doi:10.1038/s41467-023-36988-x)
Supplement: Supplementary file 5 — Source Data [file 41467_2023_36988_MOESM5_ESM.zip › SourceData_FigS2b.txt]

Model	Variable	perc_relaimpo	Lower_95CI	Upper_95CI
LMG	Depth	35.9	0.30	0.41
LMG	Temperature	35.6	0.29	0.42
LMG	Salinity	7.1	0.01	0.13
LMG	Dissolved_O2	0.3	0.00	0.01
First	Depth	73.0	0.63	0.80
First	Temperature	72.9	0.61	0.81
First	Salinity	21.1	0.03	0.38
First	Dissolved_O2	0.9	0.00	0.04
Last	Depth	5.6	0.02	0.12
Last	Temperature	5.2	0.02	0.11
Last	Salinity	0.1	0.00	0.01
Last	Dissolved_O2	0.0	0.00	0.00
