# Supplementary material for: Abiotic selection of microbial genome size in the global ocean
Source: Nat Commun. 2023 Mar 13;14:1384. doi: 10.1038/s41467-023-36988-x (PMC10011403; doi:10.1038/s41467-023-36988-x)
Supplement: Supplementary file 5 — Source Data [file 41467_2023_36988_MOESM5_ESM.zip › SourceData_FigS3.txt]

Sample_ID	AGS	Temperature	Salinity
SRR5002308	2.565759669	5.1006	34.3577
SRR5002309	1.983513119	23.5728	35.3811
SRR5002310	2.158943216	25.1089	35.2524
SRR5002311	2.140284359	25.8318	35.215
SRR5002312	2.507462619	3.717	34.4899
SRR5002313	2.970063267	7.3966	34.0461
SRR5002314	3.034966401	7.7928	34.1166
SRR5002315	2.126020358	23.9295	35.1413
SRR5002316	2.069942002	3.8903	34.4757
SRR5002317	1.90870312	24.8031	35.2372
SRR5002318	2.131772231	23.7258	35.3415
SRR5002319	2.166630014	25.1257	35.2286
SRR5002320	2.659244194	4.1138	34.5033
SRR5002321	3.120168445	3.72	34.4938
SRR5002322	2.291138522	22.1609	35.2683
SRR5002323	2.078202024	4.5356	34.3012
SRR5002324	2.403115211	7.1795	34.0545
SRR5002325	2.332759699	4.9631	34.3753
SRR5002328	2.280860717	4.6071	34.349
SRR5002329	2.767416738	18.8966	34.9803
SRR5002330	2.167664642	24.1779	35.2831
SRR5002331	2.880240586	3.7751	34.4824
SRR5002332	2.683529008	5.1488	34.3785
SRR5002333	2.095863064	24.3489	35.3017
SRR5002334	2.319952411	25.5411	35.247
SRR5002335	2.543047102	21.9103	35.157
SRR5002336	2.334510969	24.202	35.2839
SRR5002337	2.055806548	25.898	35.2685
SRR5002338	2.092101247	23.0789	35.3797
SRR5002339	2.442257692	4.7827	34.3044
SRR5002340	2.295132635	7.3057	34.0395
SRR5002341	2.039541091	24.7428	35.3009
SRR5002342	2.015550113	25.4406	35.2129
SRR5002343	2.004869633	25.1722	35.2047
SRR5002344	2.843531076	3.9951	34.4665
SRR5002345	2.279512548	7.0586	34.0904
SRR5002346	3.511151171	16.9922	34.748
SRR5002347	2.113144188	24.5821	35.2921
SRR5002349	2.465963333	7.6164	34.0834
SRR5002352	2.311178362	19.4655	35.0144
SRR5002353	2.262223535	24.9799	34.9283
SRR5002355	2.522389707	7.6033	34.1106
SRR5002356	2.196724539	7.247	34.0446
SRR5002357	2.553682058	20.9282	35.234
SRR5002358	2.292151396	21.2536	35.3349
SRR5002359	2.117919373	4.9787	34.3297
SRR5002361	2.088301959	7.7103	34.0929
SRR5002362	2.240759294	21.2577	35.2847
SRR5002363	2.378262333	19.6795	35.2142
SRR5002364	2.450599405	22.1052	35.2889
SRR5002366	2.166755401	25.8161	35.2494
SRR5002368	1.916601358	7.1434	34.1381
SRR5002369	2.637909338	4.5527	34.295
SRR5002370	2.189255789	4.0894	34.4919
SRR5002371	2.105624088	23.0947	35.3144
SRR5002372	2.332057752	4.8857	34.3255
SRR5002373	2.684752151	21.3437	35.2542
SRR5002374	2.073196882	24.7897	35.2404
SRR5002375	1.919333869	25.3475	34.9648
SRR5002376	1.820934759	25.6001	35.2348
SRR5002377	2.06803559	4.4624	34.2836
SRR5002378	2.515195955	19.3623	35.0987
SRR5002379	2.611555271	17.9288	34.8925
SRR5002380	2.391329344	3.9713	34.4681
SRR5002381	2.052387459	25.0896	35.2415
SRR5002383	2.562584973	17.3374	34.7909
SRR5002384	2.25433836	16.9211	34.7144
SRR5002385	2.252395585	7.7116	34.122
SRR5002387	2.262516314	23.4915	35.1928
SRR5002389	2.90502152	3.8723	34.4926
SRR5002390	1.995162123	4.8526	34.3388
SRR5002394	2.853892377	4.293	34.477
SRR5002395	2.23486051	20.0673	35.2287
SRR5002397	3.376587257	4.504	34.2765
SRR5002400	2.916629126	20.0918	35.2291
SRR5002402	2.261216814	26.0446	35.2943
SRR5002403	3.054700154	21.8383	35.2914
SRR5002404	2.542619924	16.4808	34.6855
SRR5002405	2.17200303	23.7661	35.2359
SRR5002406	1.914677312	25.6192	35.236
SRR5002408	2.613916709	3.9599	34.4701
SRR5002410	1.916939079	25.3472	35.2126
SRR5002412	2.353178837	23.5505	35.1974
