# Supplementary material for: Abiotic selection of microbial genome size in the global ocean
Source: Nat Commun. 2023 Mar 13;14:1384. doi: 10.1038/s41467-023-36988-x (PMC10011403; doi:10.1038/s41467-023-36988-x)
Supplement: Supplementary file 5 — Source Data [file 41467_2023_36988_MOESM5_ESM.zip › SourceData_FigS4.txt]

Sample_ID	AGS	Depth	CAST
SRR5002308	2.565759669	770	HOT232
SRR5002309	1.983513119	25	HOT238
SRR5002310	2.158943216	75	HOT227
SRR5002311	2.140284359	25	HOT237
SRR5002312	2.507462619	1000	HOT237
SRR5002313	2.970063267	500	HOT237
SRR5002314	3.034966401	500	HOT231
SRR5002315	2.126020358	25	HOT231
SRR5002316	2.069942002	1000	HOT226
SRR5002317	1.90870312	75	HOT237
SRR5002318	2.131772231	75	HOT234
SRR5002319	2.166630014	25	HOT227
SRR5002320	2.659244194	1000	HOT232
SRR5002321	3.120168445	1000	HOT237
SRR5002322	2.291138522	125	HOT225
SRR5002323	2.078202024	770	HOT237
SRR5002324	2.403115211	500	HOT238
SRR5002325	2.332759699	770	HOT233
SRR5002328	2.280860717	770	HOT238
SRR5002329	2.767416738	200	HOT238
SRR5002330	2.167664642	75	HOT238
SRR5002331	2.880240586	1000	HOT238
SRR5002332	2.683529008	770	HOT231
SRR5002333	2.095863064	25	HOT232
SRR5002334	2.319952411	75	HOT226
SRR5002335	2.543047102	125	HOT231
SRR5002336	2.334510969	25	HOT238
SRR5002337	2.055806548	45	HOT226
SRR5002338	2.092101247	75	HOT232
SRR5002339	2.442257692	770	HOT234
SRR5002340	2.295132635	500	HOT234
SRR5002341	2.039541091	75	HOT225
SRR5002342	2.015550113	25	HOT224
SRR5002343	2.004869633	75	HOT224
SRR5002344	2.843531076	1000	HOT224
SRR5002345	2.279512548	500	HOT232
SRR5002346	3.511151171	200	HOT237
SRR5002347	2.113144188	75	HOT237
SRR5002349	2.465963333	500	HOT238
SRR5002352	2.311178362	200	HOT233
SRR5002353	2.262223535	75	HOT233
SRR5002355	2.522389707	500	HOT224
SRR5002356	2.196724539	500	HOT237
SRR5002357	2.553682058	125	HOT234
SRR5002358	2.292151396	125	HOT232
SRR5002359	2.117919373	770	HOT225
SRR5002361	2.088301959	500	HOT226
SRR5002362	2.240759294	125	HOT238
SRR5002363	2.378262333	200	HOT225
SRR5002364	2.450599405	125	HOT237
SRR5002366	2.166755401	25	HOT234
SRR5002368	1.916601358	500	HOT233
SRR5002369	2.637909338	770	HOT237
SRR5002370	2.189255789	1000	HOT233
SRR5002371	2.105624088	125	HOT224
SRR5002372	2.332057752	770	HOT224
SRR5002373	2.684752151	125	HOT237
SRR5002374	2.073196882	25	HOT237
SRR5002375	1.919333869	25	HOT233
SRR5002376	1.820934759	45	HOT225
SRR5002377	2.06803559	770	HOT227
SRR5002378	2.515195955	200	HOT231
SRR5002379	2.611555271	200	HOT232
SRR5002380	2.391329344	1000	HOT225
SRR5002381	2.052387459	45	HOT227
SRR5002383	2.562584973	200	HOT234
SRR5002384	2.25433836	200	HOT237
SRR5002385	2.252395585	500	HOT225
SRR5002387	2.262516314	125	HOT233
SRR5002389	2.90502152	1000	HOT234
SRR5002390	1.995162123	770	HOT226
SRR5002394	2.853892377	1000	HOT231
SRR5002395	2.23486051	200	HOT226
SRR5002397	3.376587257	770	HOT238
SRR5002400	2.916629126	200	HOT224
SRR5002402	2.261216814	25	HOT226
SRR5002403	3.054700154	125	HOT238
SRR5002404	2.542619924	200	HOT238
SRR5002405	2.17200303	75	HOT231
SRR5002406	1.914677312	25	HOT225
SRR5002408	2.613916709	1000	HOT238
SRR5002410	1.916939079	45	HOT224
SRR5002412	2.353178837	125	HOT227
