# Supplementary material for: Abiotic selection of microbial genome size in the global ocean
Source: Nat Commun. 2023 Mar 13;14:1384. doi: 10.1038/s41467-023-36988-x (PMC10011403; doi:10.1038/s41467-023-36988-x)
Supplement: Supplementary file 5 — Source Data [file 41467_2023_36988_MOESM5_ESM.zip › SourceData_FigS5.txt]

Sample_ID	AGS	Temperature	CAST
SRR5002308	2.565759669	5.1006	HOT232
SRR5002309	1.983513119	23.5728	HOT238
SRR5002310	2.158943216	25.1089	HOT227
SRR5002311	2.140284359	25.8318	HOT237
SRR5002312	2.507462619	3.717	HOT237
SRR5002313	2.970063267	7.3966	HOT237
SRR5002314	3.034966401	7.7928	HOT231
SRR5002315	2.126020358	23.9295	HOT231
SRR5002316	2.069942002	3.8903	HOT226
SRR5002317	1.90870312	24.8031	HOT237
SRR5002318	2.131772231	23.7258	HOT234
SRR5002319	2.166630014	25.1257	HOT227
SRR5002320	2.659244194	4.1138	HOT232
SRR5002321	3.120168445	3.72	HOT237
SRR5002322	2.291138522	22.1609	HOT225
SRR5002323	2.078202024	4.5356	HOT237
SRR5002324	2.403115211	7.1795	HOT238
SRR5002325	2.332759699	4.9631	HOT233
SRR5002328	2.280860717	4.6071	HOT238
SRR5002329	2.767416738	18.8966	HOT238
SRR5002330	2.167664642	24.1779	HOT238
SRR5002331	2.880240586	3.7751	HOT238
SRR5002332	2.683529008	5.1488	HOT231
SRR5002333	2.095863064	24.3489	HOT232
SRR5002334	2.319952411	25.5411	HOT226
SRR5002335	2.543047102	21.9103	HOT231
SRR5002336	2.334510969	24.202	HOT238
SRR5002337	2.055806548	25.898	HOT226
SRR5002338	2.092101247	23.0789	HOT232
SRR5002339	2.442257692	4.7827	HOT234
SRR5002340	2.295132635	7.3057	HOT234
SRR5002341	2.039541091	24.7428	HOT225
SRR5002342	2.015550113	25.4406	HOT224
SRR5002343	2.004869633	25.1722	HOT224
SRR5002344	2.843531076	3.9951	HOT224
SRR5002345	2.279512548	7.0586	HOT232
SRR5002346	3.511151171	16.9922	HOT237
SRR5002347	2.113144188	24.5821	HOT237
SRR5002349	2.465963333	7.6164	HOT238
SRR5002352	2.311178362	19.4655	HOT233
SRR5002353	2.262223535	24.9799	HOT233
SRR5002355	2.522389707	7.6033	HOT224
SRR5002356	2.196724539	7.247	HOT237
SRR5002357	2.553682058	20.9282	HOT234
SRR5002358	2.292151396	21.2536	HOT232
SRR5002359	2.117919373	4.9787	HOT225
SRR5002361	2.088301959	7.7103	HOT226
SRR5002362	2.240759294	21.2577	HOT238
SRR5002363	2.378262333	19.6795	HOT225
SRR5002364	2.450599405	22.1052	HOT237
SRR5002366	2.166755401	25.8161	HOT234
SRR5002368	1.916601358	7.1434	HOT233
SRR5002369	2.637909338	4.5527	HOT237
SRR5002370	2.189255789	4.0894	HOT233
SRR5002371	2.105624088	23.0947	HOT224
SRR5002372	2.332057752	4.8857	HOT224
SRR5002373	2.684752151	21.3437	HOT237
SRR5002374	2.073196882	24.7897	HOT237
SRR5002375	1.919333869	25.3475	HOT233
SRR5002376	1.820934759	25.6001	HOT225
SRR5002377	2.06803559	4.4624	HOT227
SRR5002378	2.515195955	19.3623	HOT231
SRR5002379	2.611555271	17.9288	HOT232
SRR5002380	2.391329344	3.9713	HOT225
SRR5002381	2.052387459	25.0896	HOT227
SRR5002383	2.562584973	17.3374	HOT234
SRR5002384	2.25433836	16.9211	HOT237
SRR5002385	2.252395585	7.7116	HOT225
SRR5002387	2.262516314	23.4915	HOT233
SRR5002389	2.90502152	3.8723	HOT234
SRR5002390	1.995162123	4.8526	HOT226
SRR5002394	2.853892377	4.293	HOT231
SRR5002395	2.23486051	20.0673	HOT226
SRR5002397	3.376587257	4.504	HOT238
SRR5002400	2.916629126	20.0918	HOT224
SRR5002402	2.261216814	26.0446	HOT226
SRR5002403	3.054700154	21.8383	HOT238
SRR5002404	2.542619924	16.4808	HOT238
SRR5002405	2.17200303	23.7661	HOT231
SRR5002406	1.914677312	25.6192	HOT225
SRR5002408	2.613916709	3.9599	HOT238
SRR5002410	1.916939079	25.3472	HOT224
SRR5002412	2.353178837	23.5505	HOT227
