# Supplementary material for: Abiotic selection of microbial genome size in the global ocean
Source: Nat Commun. 2023 Mar 13;14:1384. doi: 10.1038/s41467-023-36988-x (PMC10011403; doi:10.1038/s41467-023-36988-x)
Supplement: Supplementary file 5 — Source Data [file 41467_2023_36988_MOESM5_ESM.zip › SourceData_FigS6.txt]

Sample_ID	AGS	NIT	CAST
SRR5002308	2.565759669	40.7	HOT232
SRR5002309	1.983513119	0.06	HOT238
SRR5002310	2.158943216	0.04	HOT227
SRR5002311	2.140284359	0.02	HOT237
SRR5002312	2.507462619	40.98	HOT237
SRR5002313	2.970063267	29.52	HOT237
SRR5002314	3.034966401	28.94	HOT231
SRR5002315	2.126020358	0.04	HOT231
SRR5002316	2.069942002	41.14	HOT226
SRR5002317	1.90870312	0.02	HOT237
SRR5002318	2.131772231	0.04	HOT234
SRR5002319	2.166630014	0.03	HOT227
SRR5002320	2.659244194	41.4	HOT232
SRR5002321	3.120168445	40.95	HOT237
SRR5002322	2.291138522	0.51	HOT225
SRR5002323	2.078202024	41.32	HOT237
SRR5002324	2.403115211	29.17	HOT238
SRR5002325	2.332759699	41.15	HOT233
SRR5002328	2.280860717	41.71	HOT238
SRR5002329	2.767416738	2.32	HOT238
SRR5002330	2.167664642	0.02	HOT238
SRR5002331	2.880240586	41.02	HOT238
SRR5002332	2.683529008	40.91	HOT231
SRR5002333	2.095863064	0.01	HOT232
SRR5002334	2.319952411	0.04	HOT226
SRR5002335	2.543047102	0.41	HOT231
SRR5002336	2.334510969	0.02	HOT238
SRR5002337	2.055806548	0.04	HOT226
SRR5002338	2.092101247	0.01	HOT232
SRR5002339	2.442257692	41.4	HOT234
SRR5002340	2.295132635	28.75	HOT234
SRR5002341	2.039541091	0.02	HOT225
SRR5002342	2.015550113	0.02	HOT224
SRR5002343	2.004869633	0.03	HOT224
SRR5002344	2.843531076	41.06	HOT224
SRR5002345	2.279512548	30.81	HOT232
SRR5002346	3.511151171	3.29	HOT237
SRR5002347	2.113144188	0.046027027	HOT237
SRR5002349	2.465963333	29.41	HOT238
SRR5002352	2.311178362	2.55	HOT233
SRR5002353	2.262223535	0.02	HOT233
SRR5002355	2.522389707	29.64	HOT224
SRR5002356	2.196724539	28.57	HOT237
SRR5002357	2.553682058	0.45	HOT234
SRR5002358	2.292151396	0.12	HOT232
SRR5002359	2.117919373	40.76	HOT225
SRR5002361	2.088301959	30.54	HOT226
SRR5002362	2.240759294	0.38	HOT238
SRR5002363	2.378262333	1.52	HOT225
SRR5002364	2.450599405	0.45	HOT237
SRR5002366	2.166755401	0.04	HOT234
SRR5002368	1.916601358	34.22	HOT233
SRR5002369	2.637909338	41.05	HOT237
SRR5002370	2.189255789	41.61	HOT233
SRR5002371	2.105624088	0.043595041	HOT224
SRR5002372	2.332057752	40.39	HOT224
SRR5002373	2.684752151	0.83	HOT237
SRR5002374	2.073196882	0.03	HOT237
SRR5002375	1.919333869	0.03	HOT233
SRR5002376	1.820934759	0.04	HOT225
SRR5002377	2.06803559	42.01	HOT227
SRR5002378	2.515195955	1.28	HOT231
SRR5002379	2.611555271	2.56	HOT232
SRR5002380	2.391329344	41.54	HOT225
SRR5002381	2.052387459	0.04	HOT227
SRR5002383	2.562584973	3.53	HOT234
SRR5002384	2.25433836	3.52	HOT237
SRR5002385	2.252395585	30.03	HOT225
SRR5002387	2.262516314	0.004824121	HOT233
SRR5002389	2.90502152	41.22	HOT234
SRR5002390	1.995162123	40.32	HOT226
SRR5002394	2.853892377	41.18	HOT231
SRR5002395	2.23486051	1.37	HOT226
SRR5002397	3.376587257	41.55	HOT238
SRR5002400	2.916629126	1.25	HOT224
SRR5002402	2.261216814	0.04	HOT226
SRR5002403	3.054700154	0.62	HOT238
SRR5002404	2.542619924	3.93	HOT238
SRR5002405	2.17200303	0.04	HOT231
SRR5002406	1.914677312	0.04	HOT225
SRR5002408	2.613916709	41.7	HOT238
SRR5002410	1.916939079	0.02	HOT224
SRR5002412	2.353178837	0.05	HOT227
