# Supplementary material for: Abiotic selection of microbial genome size in the global ocean
Source: Nat Commun. 2023 Mar 13;14:1384. doi: 10.1038/s41467-023-36988-x (PMC10011403; doi:10.1038/s41467-023-36988-x)
Supplement: Supplementary file 5 — Source Data [file 41467_2023_36988_MOESM5_ESM.zip › SourceData_FigS7.txt]

Sample_ID	AGS	PHOS	CAST
SRR5002308	2.565759669	3	HOT232
SRR5002309	1.983513119	0.04	HOT238
SRR5002310	2.158943216	0.1	HOT227
SRR5002311	2.140284359	0.04	HOT237
SRR5002312	2.507462619	3.05	HOT237
SRR5002313	2.970063267	2.15	HOT237
SRR5002314	3.034966401	2.08	HOT231
SRR5002315	2.126020358	0.1	HOT231
SRR5002316	2.069942002	2.98	HOT226
SRR5002317	1.90870312	0.05	HOT237
SRR5002318	2.131772231	0.03	HOT234
SRR5002319	2.166630014	0.11	HOT227
SRR5002320	2.659244194	3	HOT232
SRR5002321	3.120168445	2.97	HOT237
SRR5002322	2.291138522	0.13	HOT225
SRR5002323	2.078202024	3.02	HOT237
SRR5002324	2.403115211	2.11	HOT238
SRR5002325	2.332759699	2.96	HOT233
SRR5002328	2.280860717	3.05	HOT238
SRR5002329	2.767416738	0.23	HOT238
SRR5002330	2.167664642	0.07	HOT238
SRR5002331	2.880240586	2.97	HOT238
SRR5002332	2.683529008	2.99	HOT231
SRR5002333	2.095863064	0.03	HOT232
SRR5002334	2.319952411	0.07	HOT226
SRR5002335	2.543047102	0.11	HOT231
SRR5002336	2.334510969	0.07	HOT238
SRR5002337	2.055806548	0.07	HOT226
SRR5002338	2.092101247	0.02	HOT232
SRR5002339	2.442257692	2.97	HOT234
SRR5002340	2.295132635	2.04	HOT234
SRR5002341	2.039541091	0.1	HOT225
SRR5002342	2.015550113	0.09	HOT224
SRR5002343	2.004869633	0.09	HOT224
SRR5002344	2.843531076	2.98	HOT224
SRR5002345	2.279512548	2.23	HOT232
SRR5002346	3.511151171	0.25	HOT237
SRR5002347	2.113144188	0.027945946	HOT237
SRR5002349	2.465963333	2.12	HOT238
SRR5002352	2.311178362	0.26	HOT233
SRR5002353	2.262223535	0.11	HOT233
SRR5002355	2.522389707	2.21	HOT224
SRR5002356	2.196724539	2.01	HOT237
SRR5002357	2.553682058	0.1	HOT234
SRR5002358	2.292151396	0.04	HOT232
SRR5002359	2.117919373	2.96	HOT225
SRR5002361	2.088301959	2.26	HOT226
SRR5002362	2.240759294	0.08	HOT238
SRR5002363	2.378262333	0.14	HOT225
SRR5002364	2.450599405	0.08	HOT237
SRR5002366	2.166755401	0.02	HOT234
SRR5002368	1.916601358	2.54	HOT233
SRR5002369	2.637909338	3	HOT237
SRR5002370	2.189255789	2.98	HOT233
SRR5002371	2.105624088	0.103884298	HOT224
SRR5002372	2.332057752	2.96	HOT224
SRR5002373	2.684752151	0.13	HOT237
SRR5002374	2.073196882	0.06	HOT237
SRR5002375	1.919333869	0.09	HOT233
SRR5002376	1.820934759	0.1	HOT225
SRR5002377	2.06803559	3.08	HOT227
SRR5002378	2.515195955	0.13	HOT231
SRR5002379	2.611555271	0.22	HOT232
SRR5002380	2.391329344	2.98	HOT225
SRR5002381	2.052387459	0.1	HOT227
SRR5002383	2.562584973	0.29	HOT234
SRR5002384	2.25433836	0.3	HOT237
SRR5002385	2.252395585	2.19	HOT225
SRR5002387	2.262516314	0.084824121	HOT233
SRR5002389	2.90502152	2.98	HOT234
SRR5002390	1.995162123	2.93	HOT226
SRR5002394	2.853892377	3	HOT231
SRR5002395	2.23486051	0.14	HOT226
SRR5002397	3.376587257	2.99	HOT238
SRR5002400	2.916629126	0.15	HOT224
SRR5002402	2.261216814	0.07	HOT226
SRR5002403	3.054700154	0.09	HOT238
SRR5002404	2.542619924	0.32	HOT238
SRR5002405	2.17200303	0.08	HOT231
SRR5002406	1.914677312	0.08	HOT225
SRR5002408	2.613916709	3.01	HOT238
SRR5002410	1.916939079	0.08	HOT224
SRR5002412	2.353178837	0.11	HOT227
