# Supplementary material for: Abiotic selection of microbial genome size in the global ocean
Source: Nat Commun. 2023 Mar 13;14:1384. doi: 10.1038/s41467-023-36988-x (PMC10011403; doi:10.1038/s41467-023-36988-x)
Supplement: Supplementary file 5 — Source Data [file 41467_2023_36988_MOESM5_ESM.zip › SourceData_FigS8_lowerPanel.txt]

Depth_m	AGS4
35	2.243716035
5	2.083558283
5	2.122869789
5	2.24982658
5	2.175087647
5	2.420514517
5	2.056878468
411	2.419578365
5	2.041255353
351	2.062141996
391	2.184873802
25	2.185044904
40	2.831061367
5	1.981166362
5	2.263008874
20	2.212308846
299	2.349488021
35	2.155142439
36	2.487054032
441	2.699427942
491	2.602023559
5	1.869918594
5	1.961385277
5	1.988860566
17	2.19000783
5	3.326360756
5	2.584442041
5	1.891758905
651	2.688124615
5	2.576073274
5	1.857311183
5	2.402159383
5	2.206207563
499	2.799362128
0	3.2527
0	2.07138
0	3.36742
0	3.65699
0	2.33102
0	4.17556
0	2.05831
0	2.88549
0	2.43194
0	2.57109
0	3.34984
0	3.93205
0	3.53533
0	2.6706
5	2.61476
100	2.6296
300	2.82453
300	2.93672
300	3.24154
300	3.8866
300	2.76157
300	3.77687
300	2.88901
500	2.79985
1000	2.54636
1000	2.25662
1000	2.66527
1000	2.46954
1000	3.59292
1000	3.16341
1000	3.24112
1500	3.94087
2280	2.12748
3000	2.2931
3200	4.16872
3236	4.19503
3300	3.00344
3800	3.52631
3800	3.32236
0	1.88566
0	3.80993
0	2.24894
0	1.77337
0	1.58236
0	4.99524
0	1.7167
0	4.20631
0	3.4614
0	2.80098
0	4.54229
0	4.06192
300	2.42079
300	1.86135
300	2.75922
1000	2.87824
1000	2.43421
1000	2.63935
3000	2.34211
3500	3.76147
3500	2.92577
