# Supplementary material for: Abiotic selection of microbial genome size in the global ocean
Source: Nat Commun. 2023 Mar 13;14:1384. doi: 10.1038/s41467-023-36988-x (PMC10011403; doi:10.1038/s41467-023-36988-x)
Supplement: Supplementary file 5 — Source Data [file 41467_2023_36988_MOESM5_ESM.zip › SourceData_FigS8_upperPanel.txt]

Temperature	AGS4
-1.3	2.243716035
-1.65	2.083558283
0.1	2.122869789
-0.59	2.24982658
2.57	2.175087647
-1.33	2.420514517
-0.48	2.056878468
3.04	2.419578365
1.45	2.041255353
4.2	2.062141996
4.79	2.184873802
6.73	2.185044904
3.82	2.831061367
-0.16	1.981166362
2.51	2.263008874
-0.61	2.212308846
1.59	2.349488021
-0.99	2.155142439
-0.41	2.487054032
0.99	2.699427942
1.23	2.602023559
3.2	1.869918594
2.5	1.961385277
1.37	1.988860566
-1.65	2.19000783
1.49	3.326360756
2.45	2.584442041
5.3	1.891758905
0.22	2.688124615
1.9	2.576073274
7.49	1.857311183
1.33	2.402159383
8.47	2.206207563
0.1	2.799362128
