# Supplementary material for: Abiotic selection of microbial genome size in the global ocean
Source: Nat Commun. 2023 Mar 13;14:1384. doi: 10.1038/s41467-023-36988-x (PMC10011403; doi:10.1038/s41467-023-36988-x)
Supplement: Supplementary file 5 — Source Data [file 41467_2023_36988_MOESM5_ESM.zip › SourceData_FigS9.txt]

Sample_ID	UniqGenes_perMbp	Depth	DepthCat
MP0784	6.08	1200	Bathypelagic
MP0882	6.22	1200	Bathypelagic
MP1676	7.62	1500	Bathypelagic
MP2654	6.98	1500	Bathypelagic
MP0315	7.14	1600	Bathypelagic
MP1162	7.11	1800	Bathypelagic
MP1521	8.2	2000	Bathypelagic
MP1847	8.76	2000	Bathypelagic
MP2233bis	8.97	2000	Bathypelagic
MP0534	8.93	2400	Bathypelagic
MP1519	6.48	2500	Bathypelagic
MP2811	10.91	2500	Bathypelagic
MP0782	4.37	2600	Bathypelagic
MP1154	8.1	2600	Bathypelagic
MP1411	7.59	2800	Bathypelagic
MP2231	10.69	2800	Bathypelagic
MP0880	7.64	3000	Bathypelagic
MP0780	5.11	3200	Bathypelagic
MP0532	9.45	3300	Bathypelagic
MP1409	8.77	3300	Bathypelagic
MP0313	10.69	4000	Bathypelagic
MP0530	10.84	4000	Bathypelagic
MP0878	11.23	4000	Bathypelagic
MP1674	7.01	4000	Bathypelagic
MP1845	8.76	4000	Bathypelagic
MP2809	11.8	4000	Bathypelagic
MP0311	14.39	3	Epipelagic
MP0528	16.53	3	Epipelagic
MP0778	26.87	3	Epipelagic
MP1176	18.49	3	Epipelagic
MP1421	25.28	3	Epipelagic
MP1517	19.34	3	Epipelagic
MP1672	16.25	3	Epipelagic
MP1857	14.02	3	Epipelagic
MP2243	22.07	3	Epipelagic
MP2821	15.94	3	Epipelagic
MP2241	26	37	Epipelagic
MP0790	24.34	56	Epipelagic
MP1684	23.21	65	Epipelagic
MP1419	20.35	70	Epipelagic
MP0321	15.3	75	Epipelagic
MP0888	19.52	85	Epipelagic
MP1529	20.11	110	Epipelagic
MP1174	17.69	114	Epipelagic
MP0323	27.09	120	Epipelagic
MP1855	16.86	125	Epipelagic
MP0540	18.34	130	Epipelagic
MP2819	16.42	150	Epipelagic
MP1527	33.36	200	Epipelagic
MP1417	25.4	275	Mesopelagic
MP2239	8.25	280	Mesopelagic
MP1853	10.78	320	Mesopelagic
MP468	24.42	320	Mesopelagic
MP0788	8.68	350	Mesopelagic
MP1525	14.26	350	Mesopelagic
MP0319	7.86	400	Mesopelagic
MP1178	13.43	420	Mesopelagic
MP2817	12.81	430	Mesopelagic
MP0886	9.05	450	Mesopelagic
MP1682	7.09	450	Mesopelagic
MP1851	7.09	500	Mesopelagic
MP1879	5.99	500	Mesopelagic
MP2658	7.36	535	Mesopelagic
MP0538	6.02	550	Mesopelagic
MP1415	8.83	550	Mesopelagic
MP1680	6.02	580	Mesopelagic
MP2237	16.43	600	Mesopelagic
MP1166	8.43	650	Mesopelagic
MP1678	6.3	650	Mesopelagic
MP0786	4.61	725	Mesopelagic
MP1849	9.02	730	Mesopelagic
MP1523	6.79	750	Mesopelagic
MP464	7.23	750	Mesopelagic
MP2235	8.23	780	Mesopelagic
MP0317	6.25	800	Mesopelagic
MP0884	13.65	800	Mesopelagic
MP0536	9.76	850	Mesopelagic
MP1413	6.29	865	Mesopelagic
MP2815	9.85	900	Mesopelagic
MP1164	3.68	950	Mesopelagic
MP2813	8.93	1000	Mesopelagic
